# Supplementary material for: Metabolic Evaluation of Epilepsy: A Diagnostic Algorithm With Focus on Treatable Conditions
Source: Front Neurol. 2018 Dec 3;9:1016. doi: 10.3389/fneur.2018.01016 (PMC6286965; doi:10.3389/fneur.2018.01016)
Supplement: Supplementary Table 1 — Comprehensive list of “metabolic epilepsies,” defined as inborn errors of metabolism presenting with epilepsy. [file Table_1.XLSX]

## Sheet: Sheet1
Disorder	IEMbase disorder ID	IEMbase disorder names	Neurologic signs (neonatal, infancy, childhood, adolescence, adulthood)	Non-neurologic signs (neonatal, infancy, childhood, adolescence, adulthood)	NBS			LEGEND
Urea cycle (9) (9*)					US	EU
N-acetylglutamate synthase deficiency*	12	N-Acetylglutamate synthase deficiency	Coma (+++, +++, ++, ++, ++), characteristic	Ammonia (blood) (↑↑↑, ↑↑↑, ↑↑↑, ↑↑↑, ↑↑↑), characteristic				Neurologic and non-neurologic signs: For clinical symptoms, + denotes their presence and ± denotes occasional absence/presence. For biochemical markers, ↑ denotes elevated values, ↓ decreased values, and n denotes normal values. ? denotes uncertain/unreported presence of biomarkers/symptoms.
		NAGS deficiency	Developmental delay (-, ±-++, ±-++, ±-++, ±-++), characteristic	Arginine (plasma) (↓, ↓, ↓, ↓, ↓), characteristic
			Encephalopathy (+++, +++, ++, ++, ++), characteristic	Citrulline (plasma) (↓↓↓, ↓↓, ↓↓, ↓↓, ↓↓), characteristic				NBS: X= core; X*=secondary
				Failure to thrive (±, ±, ±, ±, ±)				NBS information sources:
				Feeding, protein aversion (++, ++, ++, ++, ++)				US: hrsa.gov RUSP (recommended Uniform Screening Panel)
				Glutamine (cerebrospinal fluid) (↑↑↑, ↑↑↑, ↑↑↑, ↑↑, ↑↑), characteristic				EU:Netherlands (NL): rivm.nl
				Glutamine (plasma) (↑↑↑, ↑↑↑, ↑↑↑, ↑↑, ↑↑), characteristic				EU: England (ENG): NHS feb 2018
				Orotic acid (urine) (↓-n, ↓-n, ↓-n, ↓-n, ↓-n)				EU: Germany (DE): Neugeborenenscreening auf Stoffwechselerkrankungen und Endokrinopathien Dtsch Arztebl Int 2011; 108(1-2): 11-22; DOI: 10.3238/arztebl.2011.0011
				Temperature instability (±, n, n, n, n)				EU: France (FR): Ministère des Solidarités et de la Santé (solidarites-sante.gouv.fr) july 2018; 5 diseases, only phenylketonuria
				Vomiting (+++, ++, ++, ++, ++), characteristic
Carbamoylphosphate synthetase I deficiency*	11	Carbamoyl phosphate synthetase I deficiency	Coma (+++, +++, ++, ++, ++), characteristic	Ammonia (blood) (↑↑↑, ↑↑↑, ↑↑↑, ↑↑↑, ↑↑↑), characteristic
		CPS1 deficiency	Developmental delay (-, ±-++, ±-++, ±-++, ±-++), characteristic	Arginine (plasma) (↓, ↓, ↓, ↓, ↓), characteristic
		Carbamyl phosphate synthetase deficiency	Encephalopathy (+++, +++, ++, ++, ++), characteristic	Argininosuccinate (urine) (n, n, n, n, n)
				Citrulline (plasma) (↓↓↓, ↓↓, ↓↓, ↓↓, ↓↓), characteristic
				Failure to thrive (±, ±, ±, ±, ±)
				Feeding, protein aversion (++, ++, ++, ++, ++)
				Glutamine (cerebrospinal fluid) (↑↑↑, ↑↑↑, ↑↑↑, ↑↑, ↑↑), characteristic
				Glutamine (plasma) (↑↑↑, ↑↑↑, ↑↑↑, ↑↑, ↑↑), characteristic
				Orotic acid (urine) (↓-n, ↓-n, ↓-n, ↓-n, ↓-n)
				Temperature instability (±, n, n, n, n)
				Vomiting (+++, ++, ++, ++, ++), characteristic
Ornithine transcarbamylase deficiency*	13	Ornithine transcarbamylase deficiency	Asterixis (-, -, -, -, ±)	ASAT/ALAT (plasma) (n-↑, n-↑, n-↑, n, n)
		Ornithine carbamoyltransferase deficiency	Ataxia (-, -, ±, ±, ±)	Ammonia (blood) (↑↑↑, ↑↑↑, ↑↑↑, ↑↑↑, ↑↑↑), characteristic
			Coma (+++, +++, ++, ++, ++), characteristic	Arginine (plasma) (↓, ↓, ↓, ↓, ↓), characteristic
			Confusion, episodic (-, n, ±, ±, ±)	Argininosuccinate (urine) (n, n, n, n, n)
			Developmental delay (-, ±-++, ±-++, ±-++, ±-++), characteristic	Citrulline (plasma) (↓↓↓, ↓↓, ↓↓, ↓↓, ↓↓), characteristic
			Encephalopathy (+++, +++, ++, ++, ++), characteristic	Coagulopathy (, ±, ±, , )
			Stroke-like episodes (±, ±, ±, ±, ±), characteristic	Feeding, protein aversion (++, ++, ++, ++, ++)
				Glutamine (cerebrospinal fluid) (↑↑↑, ↑↑↑, ↑↑↑, ↑↑, ↑↑), characteristic
				Glutamine (plasma) (↑↑↑, ↑↑↑, ↑↑↑, ↑↑, ↑↑), characteristic
				Homocitrulline (urine) (↑, ↑, ↑, ↑, ↑), characteristic
				Liver failure, acute (-, ±, ±, ±, ±)
				Orotic acid (urine) (n-↑↑, n-↑↑, n-↑↑, n-↑↑, n-↑↑)
				Temperature instability (±, -, -, -, -)
				Urea (plasma) (↓-n, ↓-n, ↓-n, ↓-n, ↓-n)
				Vision, impaired (-, -, -, ±, ±)
				Vomiting (+++, ++, ++, ++, ++)
Argininosuccinate synthetase deficiency*	14	Citrullinemia type I	Ataxia (-, -, ±, ±, ±)	ASAT/ALAT (plasma) (↑, ↑, ↑, n, n)	X
		Argininosuccinate synthetase deficiency	Coma (+++, +++, ++, ++, ++), characteristic	Ammonia (blood) (+++, +++, +++, +++, +++), characteristic
		Classical citrullinemia	Confusion, episodic (-, -, ±, ±, ±)	Arginine (plasma) (↓, ↓, ↓, ↓, ↓), characteristic
			Developmental delay (-, ±-++, ±-++, ±-++, ±-++), characteristic	Argininosuccinate (urine) (n, n, n, n, n)
			Encephalopathy (+++, +++, ++, ++, ++), characteristic	Citrulline (plasma) (↑↑, ↑↑↑, ↑↑↑, ↑↑↑, ↑↑↑), characteristic
			Stroke-like episodes (±, ±, ±, ±, ±), characteristic	Citrulline (urine) (↑↑, ↑↑↑, ↑↑↑, ↑↑↑, ↑↑↑), characteristic
				Feeding, protein aversion (++, +, +, +, +)
				Glutamine (cerebrospinal fluid) (↑↑↑, ↑↑↑, ↑↑, ↑↑, ↑↑), characteristic
				Glutamine (plasma) (↑↑↑, ↑↑↑, ↑↑, ↑↑, ↑↑), characteristic
				Liver failure, acute (-, ±, ±, -, -)
				Orotic acid (urine) (n-↑, n-↑, n-↑, n-↑, n-↑)
				Temperature instability (±, -, -, -, -)
				Urea (plasma) (↓-n, ↓-n, ↓-n, ↓-n, ↓-n)
				Vomiting (++, ++, +, +, +)
Argininosuccinate lyase deficiency*	15	Argininosuccinic aciduria	Ataxia (-, -, ±, ±, ±)	ASAT/ALAT (plasma) (n-↑, n-↑, n-↑, n-↑, n-↑)	X
		Argininosuccinate lyase deficiency	Coma (+++, ++, +, +, +), characteristic	Ammonia (blood) (↑↑↑, ↑↑↑, ↑↑↑, ↑↑↑, ↑↑↑), characteristic
		ASAuria	Confusion, episodic (-, -, ±, ±, ±)	Arginine (plasma) (↓, ↓, ↓, ↓, ↓), characteristic
			Developmental delay (-, ±, +, +, +), characteristic	Argininosuccinate (plasma) (↑↑, ↑↑, ↑↑, ↑↑, ↑↑), characteristic
			Encephalopathy (+++, ++, +, +, +), characteristic	Argininosuccinate (urine) (↑↑↑, ↑↑↑, ↑↑↑, ↑↑↑, ↑↑↑), characteristic
			Stroke-like episodes (±, ±, ±, ±, ±), characteristic	Citrulline (plasma) (↑, ↑, ↑, ↑, ↑), characteristic
				Feeding, protein aversion (++, +, +, +, +)
				Glutamine (cerebrospinal fluid) (↑↑↑, ↑↑↑, ↑↑, ↑↑, ↑↑), characteristic
				Glutamine (plasma) (↑↑, ↑↑, ↑, ↑, ↑), characteristic
				Orotic acid (urine) (n-↑, n-↑, n-↑, n-↑, n-↑)
				Temperature instability (±, -, -, -, -)
				Urea (plasma) (↓-n, ↓-n, ↓-n, ↓-n, ↓-n)
				Vomiting (++, +, +, +, +)
Arginase deficiency*	16	Argininemia	Ataxia (-, -, ±, ±, ±)	ASAT/ALAT (plasma) (n-↑, n-↑, n-↑, n-↑, n-↑)	X*
		Arginase 1 deficiency	Confusion, episodic (-, -, ±, ±, ±)	Ammonia (blood) (n-↑, ↑, ↑, ↑, ↑), characteristic
		Hyperargininemia	Developmental delay (-, +, +, +, +), characteristic	Arginine (plasma) (n-↑, ↑↑, ↑↑, ↑↑, ↑↑), characteristic
			Spastic diplegia (-, ±, ±, +, +), characteristic	Citrulline (plasma) (n-↑, n-↑, n-↑, n-↑, n-↑)
				Coagulopathy (, ±, ±, , )
				Feeding, protein aversion (-, ±, ±, ±, ±)
				Glutamine (plasma) (↑, ↑, ↑, ↑, ↑), characteristic
				Orotic acid (urine) (n-↑, n-↑, n-↑, n-↑, n-↑)
				Urea (plasma) (↓-n, ↓-n, ↓-n, ↓-n, ↓-n)
				Vomiting (±, ±, ±, ±, ±)
Mitochondrial ornithine transporter deficiency (HHH syndrome)*	17	HHH syndrome	Asterixis (-, -, -, -, ±)	14C-Ornithine incorporation (fibroblasts) (↓, ↓, ↓, ↓, ↓)
		Hyperammonemia-hyperornithinemia-homocitrullinuria syndrome	Ataxia (-, -, ±, ±, ±)	ASAT/ALAT (plasma) (↑, ↑, ↑, ↑, ↑)
			Coma (±, ±, ±, ±, ±), characteristic	Ammonia (blood) (↑↑, ↑↑, ↑↑, ↑↑, ↑↑), characteristic
			Confusion, episodic (-, -, ±, ±, ±)	Arginine (plasma) (n, n, n, n, n)
			Developmental delay (-, +, +, +, +), characteristic	Citrulline (plasma) (n, n, n, n, n)
			Encephalopathy (±, ±, ±, ±, ±), characteristic	Creatine (plasma) (n, ↓-n, ↓-n, ↓-n, ↓-n)
			Pyramidal signs (n, n, ±, ±, ±), characteristic	Factor VII (↓-n, ↓-n, ↓-n, ↓-n, ↓-n)
			Seizures (±, ±, ±, ±, ±)	Factor X (↓-n, ↓-n, ↓-n, ↓-n, ↓-n)
			Spastic paresis (n, n, ±, ±, ±), characteristic	Failure to thrive (n, ±, ±, ±, ±)
			Stroke-like episodes (±, ±, ±, ±, ±), characteristic	Feeding, protein aversion (±, ±, ±, ±, ±)
				Glutamine (plasma) (n-↑, n-↑, n-↑, n-↑, n-↑)
				Homocitrulline (urine) (↑↑, ↑↑, ↑↑, ↑↑, ↑↑), characteristic
				Liver dysfunction (±, ±, ±, ±, ±)
				Liver failure, acute (-, ±, ±, -, -)
				Ornithine (plasma) (n-↑, ↑↑, ↑↑, ↑↑, ↑↑), characteristic
				Orotic acid (urine) (n-↑, n-↑, n-↑, n-↑, n-↑)
				Temperature instability (±, -, -, -, -)
				Urea (plasma) (↓-n, ↓-n, ↓-n, ↓-n, ↓-n)
				Vision, impaired (-, -, -, ±, ±)
				Vomiting (±, ±, ±, ±, ±), characteristic
Citrin deficiency*	18	Citrullinemia type II	Ataxia (-, -, -, ±, ±)	ASAT/ALAT (plasma) (n-↑, n-↑, n-↑, n, n)	X*
		Citrin deficiency	Coma (-, -, -, +, +), characteristic	Ammonia (blood) (n-↑, n-↑, n-↑, ↑, ↑)
		SLC25A13 deficiency	Confusion, episodic (-, -, -, ±, ±)	Arginine (plasma) (↑, ↑, ↑, (↑), (↑)), characteristic
			Consciousness disturbance (-, -, -, ±, ±)	Cholestasis (++, +, n, n, n)
			Developmental delay (-, -, -, ±, ±), characteristic	Citrulline (plasma) (n-↑↑, n-↑↑, n-↑↑, ↑↑, ↑↑), characteristic
			Encephalopathy (-, -, -, +, +), characteristic	Galactose (plasma) (↑, ↑, n, n, n)
				Galactose (urine) (↑↑, ↑, n, n, n), characteristic
				Glutamine (cerebrospinal fluid) (n-↑, n-↑, n-↑, ↑, ↑)
				Glutamine (plasma) (n-↑, n-↑, n-↑, n-↑, n-↑), characteristic
				Jaundice (±, -, -, -, -)
				Liver dysfunction (+, +, -, -, -)
				Liver steatosis (±, ±, -, -, -)
				Low carbohydrate, high protein and high fat intake (-, -, -, +, +)
				Methionine (plasma) (↑, ↑, ↑, ↑, ↑)
				Threonine (plasma) (↑, ↑, ↑, ↑, ↑)
				Tyrosine (plasma) (↑, ↑, ↑, ↑, ↑)
Carbonic anhydrase VA deficiency*	656	Carbonic anhydrase VA deficiency	Encephalopathy (, +, +, , ), characteristic	2-Oxoglutaric acid (urine) (, ↑, ↑, , )
		Hyperammonemia due to carbonic anhydrase VA deficiency	Lethargy (, +, +, , ), characteristic	3-Hydroxybutyric acid (urine) (, ↑, ↑, , )
				3-Hydroxyisovaleric acid (urine) (, ↑, ↑, , )
				3-Hydroxypropionic acid (urine) (, ↑, ↑, , )
				3-Methylcrotonylglycine (urine) (, ↑, ↑, , )
				Acetoacetate (urine) (, ↑, ↑, , )
				Adipic acid (urine) (, ↑, ↑, , )
				Alanine (plasma) (, ↑, ↑, , ), characteristic
				Ammonia (blood) (, ↑, ↑, , ), characteristic
				Arginine (plasma) (, ↓-n, ↓-n, , )
				Citrulline (plasma) (, ↓-n, ↓-n, , )
				Feeding difficulties (, +, +, , ), characteristic
				Fumaric acid (urine) (, ↑, ↑, , )
				Glucose (plasma) (, ↓, ↓, , ), characteristic
				Glutamine (plasma) (, ↑, ↑, , )
				Hypoglycemia (, +, +, , ), characteristic
				Lactate (plasma) (, ↑, ↑, , ), characteristic
				Orotic acid (urine) (, n, n, , )
				Propionylglycine (urine) (, ↑, ↑, , )
				Sebacic acid (urine) (, n-↑, n-↑, , )
				Suberic acid (urine) (, n-↑, n-↑, , )
Amino acids (43) (12*)
Maple syrup urine disease type 1a (branched-chain ketoacid dehydrogenase E1α deficiency)*	55	Maple syrup urine disease type 1a	Apnea (±, ±, ±, ±, ±)	2,4-Dinitrophenylhydrazine test (urine) (±, ±, ±, ±, ±)	X (maple syrup urine disease unspecified)	X (NL, ENG), X* (DE) (maple syrup urine disease unspecified)
		Branched-chain ketoacid dehydrogenase E1α deficiency	Ataxia (±, ±, ±, ±, ±), characteristic	Allo-Isoleucine (plasma) (↑-↑↑↑, ↑-↑↑↑, ↑-↑↑↑, ↑-↑↑↑, ↑-↑↑↑), characteristic
			Axonal sensory motor polyneuropathy, chronic (±, ±, ±, ±, ±)	Ammonia (blood) (n-↑, n-↑, n-↑, n-↑, n-↑)
			Brain edema (MRI) (±, ±, ±, ±, ±)	Anion gap (+, +, +, +, +), characteristic
			Brain edema (MRI) (±, ±, ±, ±, ±), characteristic	BCKDC activity (fibroblasts) (↓, ↓, ↓, ↓, ↓), characteristic
			Brain edema, cytotoxic (±, ±, ±, ±, ±)	Branched-chain oxoacids (plasma) (↑-↑↑↑, ↑-↑↑↑, ↑-↑↑↑, ↑-↑↑↑, ↑-↑↑↑), characteristic
			Brainstem edema (MRI) (±, ±, ±, ±, ±)	Branched-chain oxoacids (urine) (↑-↑↑↑, ↑-↑↑↑, ↑-↑↑↑, ↑-↑↑↑, ↑-↑↑↑), characteristic
			Cerebellar edema (MRI) (±, ±, ±, ±, ±)	Failure to thrive (±, ±, ±, ±, ±)
			Cerebral atrophy (MRI) (±, ±, ±, ±, ±)	Feeding difficulties (+, +, +, ±, ±), characteristic
			Coma, during ketoacidotic episodes (+, +, +, +, +), characteristic	Ferric chloride test (urine) (±, ±, ±, ±, ±)
			Deep gray matter structural lesions (±, ±, ±, ±, ±)	Glucose (plasma) (↓-n, ↓-n, ↓-n, ↓-n, ↓-n)
			Delayed myelination (±, ±, ±, ±, ±)	Hypoglycemia (±, ±, ±, ±, ±)
			Dystonia (±, ±, ±, ±, ±)	Hypothermia during crisis (±, ±, ±, ?, ?)
			Encephalopathic crisis, acute (±, ±, ±, ±, ±), characteristic	Hypotonia, muscular-axial (±, ±, ±, ±, ±)
			Hypertonia (±, ±, ±, ±, ±)	Isoleucine (plasma) (↑-↑↑↑, ↑-↑↑↑, ↑-↑↑↑, ↑-↑↑↑, ↑-↑↑↑), characteristic
			Hypotonia (±, ±, ±, ±, ±)	Ketoacidosis (+, +, +, +, +)
			Irritability, episodic (±, ±, ±, ±, ±), characteristic	Leucine (plasma) (↑-↑↑↑, ↑-↑↑↑, ↑-↑↑↑, ↑-↑↑↑, ↑-↑↑↑), characteristic
			Lethargy, during ketoacidotic episodes (+, +, +, +, +), characteristic	Metabolic acidosis (+, +, +, +, +), characteristic
			Opisthotonus (±, ±, ±, ±, ±)	N-acetylaspartic acid (NAA) peak during crisis (MRS) (↓, ↓, ↓, ↓, ↓)
			Retardation, psychomotor (±, ±, ±, ±, ±), characteristic	Odor of maple syrup (±, ±, ±, ±, ±), characteristic
			Seizures (±, ±, ±, ±, ±)	Osmolality (serum) (↓-n, ↓-n, ↓-n, ↓-n, ↓-n)
			Vacuolating myelinopathy (±, ±, ±, ±, ±)	Pancreatitis (±, ±, ±, ±, ±)
			White matter changes (MRI) (±, ±, ±, ±, ±)	Sodium (plasma) (↓-n, ↓-n, ↓-n, ↓-n, ↓-n)
				Valine (plasma) (↑-↑↑↑, ↑-↑↑↑, ↑-↑↑↑, ↑-↑↑↑, ↑-↑↑↑), characteristic
				Vomiting, episodic (+, +, +, ±, ±), characteristic
Maple syrup urine disease type 1b (branched-chain ketoacid dehydrogenase E1β deficiency)*	1251	Maple syrup urine disease type 1b	Apnea (±, ±, ±, ±, ±)	2,4-Dinitrophenylhydrazine test (urine) (±, ±, ±, ±, ±)	X (maple syrup urine disease unspecified)	X (NL, ENG), X* (DE) (maple syrup urine disease unspecified)
		Branched-chain ketoacid dehydrogenase E1β deficiency	Ataxia (±, ±, ±, ±, ±), characteristic	Allo-Isoleucine (plasma) (↑-↑↑↑, ↑-↑↑↑, ↑-↑↑↑, ↑-↑↑↑, ↑-↑↑↑), characteristic
			Axonal sensory motor polyneuropathy, chronic (±, ±, ±, ±, ±)	Ammonia (blood) (n-↑, n-↑, n-↑, n-↑, n-↑)
			Brain edema (MRI) (±, ±, ±, ±, ±)	Anion gap (+, +, +, +, +), characteristic
			Brain edema (MRI) (±, ±, ±, ±, ±), characteristic	BCKDC activity (fibroblasts) (↓, ↓, ↓, ↓, ↓), characteristic
			Brain edema, cytotoxic (±, ±, ±, ±, ±)	Branched-chain oxoacids (plasma) (↑-↑↑↑, ↑-↑↑↑, ↑-↑↑↑, ↑-↑↑↑, ↑-↑↑↑), characteristic
			Brainstem edema (MRI) (±, ±, ±, ±, ±)	Branched-chain oxoacids (urine) (↑-↑↑↑, ↑-↑↑↑, ↑-↑↑↑, ↑-↑↑↑, ↑-↑↑↑), characteristic
			Cerebellar edema (MRI) (±, ±, ±, ±, ±)	Failure to thrive (±, ±, ±, ±, ±)
			Cerebral atrophy (MRI) (±, ±, ±, ±, ±)	Feeding difficulties (+, +, +, ±, ±), characteristic
			Coma, during ketoacidotic episodes (+, +, +, +, +), characteristic	Ferric chloride test (urine) (±, ±, ±, ±, ±)
			Deep gray matter structural lesions (±, ±, ±, ±, ±)	Glucose (plasma) (↓-n, ↓-n, ↓-n, ↓-n, ↓-n)
			Delayed myelination (±, ±, ±, ±, ±)	Hypoglycemia (±, ±, ±, ±, ±)
			Dystonia (±, ±, ±, ±, ±)	Hypothermia during crisis (±, ±, ±, ?, ?)
			Encephalopathic crisis, acute (±, ±, ±, ±, ±), characteristic	Hypotonia, muscular-axial (±, ±, ±, ±, ±)
			Hypertonia (±, ±, ±, ±, ±)	Isoleucine (plasma) (↑-↑↑↑, ↑-↑↑↑, ↑-↑↑↑, ↑-↑↑↑, ↑-↑↑↑), characteristic
			Hypotonia (±, ±, ±, ±, ±)	Ketoacidosis (+, +, +, +, +)
			Irritability, episodic (±, ±, ±, ±, ±), characteristic	Leucine (plasma) (↑-↑↑↑, ↑-↑↑↑, ↑-↑↑↑, ↑-↑↑↑, ↑-↑↑↑), characteristic
			Lethargy, during ketoacidotic episodes (+, +, +, +, +), characteristic	Metabolic acidosis (+, +, +, +, +), characteristic
			Opisthotonus (±, ±, ±, ±, ±)	N-acetylaspartic acid (NAA) peak during crisis (MRS) (↓, ↓, ↓, ↓, ↓)
			Retardation, psychomotor (±, ±, ±, ±, ±), characteristic	Odor of maple syrup (±, ±, ±, ±, ±), characteristic
			Seizures (±, ±, ±, ±, ±)	Osmolality (serum) (↓-n, ↓-n, ↓-n, ↓-n, ↓-n)
			Vacuolating myelinopathy (±, ±, ±, ±, ±)	Pancreatitis (±, ±, ±, ±, ±)
			White matter changes (MRI) (±, ±, ±, ±, ±)	Sodium (plasma) (↓-n, ↓-n, ↓-n, ↓-n, ↓-n)
				Valine (plasma) (↑-↑↑↑, ↑-↑↑↑, ↑-↑↑↑, ↑-↑↑↑, ↑-↑↑↑), characteristic
				Vomiting, episodic (+, +, +, ±, ±), characteristic
Maple syrup urine disease type 2 (dihydrolipoyl transacylase deficiency)*	1252	Maple syrup urine disease type 2	Apnea (±, ±, ±, ±, ±)	2,4-Dinitrophenylhydrazine test (urine) (±, ±, ±, ±, ±)	X (maple syrup urine disease unspecified)	X (NL, ENG), X* (DE) (maple syrup urine disease unspecified)
		Dihydrolipoyl transacylase deficiency	Ataxia (±, ±, ±, ±, ±), characteristic	Allo-Isoleucine (plasma) (↑-↑↑↑, ↑-↑↑↑, ↑-↑↑↑, ↑-↑↑↑, ↑-↑↑↑), characteristic
		Branched-chain ketoacid dehydrogenase E2 deficiency	Axonal sensory motor polyneuropathy, chronic (±, ±, ±, ±, ±)	Ammonia (blood) (n-↑, n-↑, n-↑, n-↑, n-↑)
			Brain edema (MRI) (±, ±, ±, ±, ±)	Anion gap (+, +, +, +, +), characteristic
			Brain edema (MRI) (±, ±, ±, ±, ±), characteristic	BCKDC activity (fibroblasts) (↓, ↓, ↓, ↓, ↓), characteristic
			Brain edema, cytotoxic (±, ±, ±, ±, ±)	Branched-chain oxoacids (plasma) (↑-↑↑↑, ↑-↑↑↑, ↑-↑↑↑, ↑-↑↑↑, ↑-↑↑↑), characteristic
			Brainstem edema (MRI) (±, ±, ±, ±, ±)	Branched-chain oxoacids (urine) (↑-↑↑↑, ↑-↑↑↑, ↑-↑↑↑, ↑-↑↑↑, ↑-↑↑↑), characteristic
			Cerebellar edema (MRI) (±, ±, ±, ±, ±)	Failure to thrive (±, ±, ±, ±, ±)
			Cerebral atrophy (MRI) (±, ±, ±, ±, ±)	Feeding difficulties (+, +, +, ±, ±), characteristic
			Coma, during ketoacidotic episodes (+, +, +, +, +), characteristic	Ferric chloride test (urine) (±, ±, ±, ±, ±)
			Deep gray matter structural lesions (±, ±, ±, ±, ±)	Glucose (plasma) (↓-n, ↓-n, ↓-n, ↓-n, ↓-n)
			Delayed myelination (±, ±, ±, ±, ±)	Hypoglycemia (±, ±, ±, ±, ±)
			Dystonia (±, ±, ±, ±, ±)	Hypothermia during crisis (±, ±, ±, ?, ?)
			Encephalopathic crisis, acute (±, ±, ±, ±, ±), characteristic	Hypotonia, muscular-axial (±, ±, ±, ±, ±)
			Hypertonia (±, ±, ±, ±, ±)	Isoleucine (plasma) (↑-↑↑↑, ↑-↑↑↑, ↑-↑↑↑, ↑-↑↑↑, ↑-↑↑↑), characteristic
			Hypotonia (±, ±, ±, ±, ±)	Ketoacidosis (+, +, +, +, +)
			Irritability, episodic (±, ±, ±, ±, ±), characteristic	Leucine (plasma) (↑-↑↑↑, ↑-↑↑↑, ↑-↑↑↑, ↑-↑↑↑, ↑-↑↑↑), characteristic
			Lethargy, during ketoacidotic episodes (+, +, +, +, +), characteristic	Metabolic acidosis (+, +, +, +, +), characteristic
			Opisthotonus (±, ±, ±, ±, ±)	N-acetylaspartic acid (NAA) peak during crisis (MRS) (↓, ↓, ↓, ↓, ↓)
			Retardation, psychomotor (±, ±, ±, ±, ±), characteristic	Odor of maple syrup (±, ±, ±, ±, ±), characteristic
			Seizures (±, ±, ±, ±, ±)	Osmolality (serum) (↓-n, ↓-n, ↓-n, ↓-n, ↓-n)
			Vacuolating myelinopathy (±, ±, ±, ±, ±)	Pancreatitis (±, ±, ±, ±, ±)
			White matter changes (MRI) (±, ±, ±, ±, ±)	Sodium (plasma) (↓-n, ↓-n, ↓-n, ↓-n, ↓-n)
				Valine (plasma) (↑-↑↑↑, ↑-↑↑↑, ↑-↑↑↑, ↑-↑↑↑, ↑-↑↑↑), characteristic
				Vomiting, episodic (+, +, +, ±, ±), characteristic
Dihydrolipoamide dehydrogenase deficiency*	223	Pyruvate dehydrogenase complex deficiency E3	Agenesis, corpus callosum (MRI) (+, +, +, ?, ?)	2-Oxoadipate (urine) (↑, ↑, ↑, ↑, ↑), characteristic
		Dihydrolipoyl dehydrogenase deficiency	Developmental delay (++, ++, ++, ?, ?)	2-Oxoglutaric acid (urine) (↑, ↑, ↑, ↑, ↑), characteristic
		E3 deficiency	Hypogenesis, corpus callosum (+, +, +, ?, ?)	Isoleucine (plasma) (↑, ↑, ↑, ↑, ↑), characteristic
			Hypotonia, progressive generalized (++, ++, ++, ?, ?), characteristic	Lactate (urine) (↑, ↑, ↑, ↑, ↑), characteristic
			Leigh syndrome (±, ++, ++, ?, ?)	Lactate/Pyruvate ratio (n, n, n, n, n)
			Spasticity (±, ++, ++, ?, ?)	Leucine (plasma) (↑, ↑, ↑, ↑, ↑), characteristic
				Liver failure, acute recurrent (+, +, +, +, +), characteristic
				Microcephaly (+, ++, ++, ?, ?), characteristic
				Myoglobinuria (?, ?, ?, ↑, ↑)
				Myopathy (n, n, n, ↑, ↑), characteristic
				Valine (plasma) (↑, ↑, ↑, ↑, ↑), characteristic
Mitochondrial short-chain enoyl-CoA hydratase 1 deficiency (crotonase deficiency)	665	Mitochondrial short-chain enoyl-CoA hydratase 1 deficiency	Apnea (+, , , , )	2-Methyl-2,3-dihydroxybutyrate (urine) (↑, , , , ), characteristic
			Basal ganglia lesions (MRI) (+, , , , ), characteristic	Lactate (plasma) (↑, , , , ), characteristic
			Brain, abnormal (MRI) (+, , , , )	Lactate/Pyruvate ratio (n, , , , ), characteristic
			Hypotonia (+, , , , ), characteristic	Pyruvate (plasma) (↑, , , , ), characteristic
			Regression, psychomotor (+, , , , )	S-(2-carboxypropyl)-cysteine (urine) (↑, , , , ), characteristic
3-hydroxyisobutyryl-CoA hydrolase deficiency	66	3-Hydroxyisobutyryl-CoA deacylase deficiency	Abnormalities in the globus pallidus (MRI) (±, ±, ±, ±, ±)	2-Hydroxyisovaleric acid (urine) (↑, ↑, ↑, ↑, ↑), characteristic
		Methacrylic aciduria	Abnormalities in the midbrain (±, ±, ±, ±, ±)	3-Hydroxyisobutyryl-CoA deacylase (fibroblasts) (↓, ↓, ↓, ↓, ↓), characteristic
		3-Hydroxyisobutyric aciduria	Agenesis of the cingulate gyrus (±, ±, ±, ±, ±)	Anion gap (±, ±, ±, ±, ±)
			Agenesis, corpus callosum (MRI) (±, ±, ±, ±, ±)	C4-OH 3-Hydroxyisobutyryl-carnitine (dried blood spot) (↑, ↑, ↑, ↑, ↑), characteristic
			Developmental delay (+, ±, +, +, +), characteristic	C4-OH 3-Hydroxyisobutyryl-carnitine (plasma) (↑, ↑, ↑, ↑, ↑), characteristic
			Dystonia (±, ±, ±, ±, ±)	Dysmorphism (±, ±, ±, ±, ±)
			Encephalopathy acute, precipitated by infection (±, ±, ±, ±, ±)	Feeding difficulties (+, +, +, +, +)
			Regression (±, ±, ±, ±, ±)	Hypotonia, muscular-axial (±, ±, ±, ±, ±)
			Retardation (±, ±, ±, ±, ±)	Metabolic acidosis (±, ±, ±, ±, ±)
			Truncal ataxia (±, ±, ±, ±, ±)	Methacrylic acid conjugates (urine) (↑, ↑, ↑, ↑, ↑), characteristic
				S-2-carboxypropyl-cysteamine (urine) (↑, ↑, ↑, ↑, ↑), characteristic
				S-2-carboxypropyl-cysteine (urine) (↑, ↑, ↑, ↑, ↑), characteristic
Nonketotic hyperglycinemia due to glycine decarboxylase deficiency	32	Glycine encephalopathy due to glycine decarboxylase deficiency	Agenesis, corpus callosum (MRI) (++, ++, ++, ++, ++), characteristic	Feeding difficulties (+++, +++, +++, ++, +)
		Nonketotic hyperglycinaemia	Apnea (++, n, n, n, n)	Glycine (CSF) / Glycine (P) ratio (↑↑, ↑↑, ↑↑, ↑↑, ↑↑), characteristic
		Glycine encephalopathy	Ataxia (?, ±, +, +, +)	Glycine (cerebrospinal fluid) (↑↑, ↑↑, ↑↑, ↑↑, ↑↑), characteristic
			Burst-suppression (EEG) (+++, ++, ?, ?, ?), characteristic	Glycine (plasma) (↑↑, ↑↑, ↑↑, ↑↑, ↑↑), characteristic
			Chorea (?, +, ++, ++, ++)	Optic atrophy (±, ±, ±, ±, ?)
			Hiccups (++, ±, n, n, n)
			Hydrocephalus (+, +, +, +, ?)
			Hyperactivity (n, +, ++, ++, ?)
			Hypoplasia, corpus callosum (++, ++, ++, ++, ++), characteristic
			Hypotonia (+++, +++, ++, +, +), characteristic
			Hypsarrhythmia (EEG) (?, ++, ?, ?, ?), characteristic
			Lethargy (+++, +++, ++, +, +)
			Multifocal epilepsy (EEG) (+, ++, ++, ++, +), characteristic
			Neurologic deterioration (±, ++, +, +, ?)
			Posterior fossa anormalies (MRI) (+, +, +, +, +)
			Retardation, psychomotor (+++, +++, +++, +++, +++)
			Seizures (+++, +++, +++, ++, ±), characteristic
			Simplification of the gyral pattern (MRI) (+, +, +, +, +)
			Spasticity (±, +, ++, +++, +++)
Nonketotic hyperglycinemia due to aminomethyltransferase deficiency	1254	Glycine encephalopathy due to aminomethyltransferase deficiency	Agenesis, corpus callosum (MRI) (++, ++, ++, ++, ++), characteristic	Feeding difficulties (+++, +++, +++, ++, +)
		Nonketotic hyperglycinaemia	Apnea (++, n, n, n, n)	Glycine (CSF) / Glycine (P) ratio (↑↑, ↑↑, ↑↑, ↑↑, ↑↑), characteristic
		Glycine encephalopathy	Ataxia (?, ±, +, +, +)	Glycine (cerebrospinal fluid) (↑↑, ↑↑, ↑↑, ↑↑, ↑↑), characteristic
			Burst-suppression (EEG) (+++, ++, ?, ?, ?), characteristic	Glycine (plasma) (↑↑, ↑↑, ↑↑, ↑↑, ↑↑), characteristic
			Chorea (?, +, ++, ++, ++)	Optic atrophy (±, ±, ±, ±, ?)
			Hiccups (++, ±, n, n, n)
			Hydrocephalus (+, +, +, +, ?)
			Hyperactivity (n, +, ++, ++, ?)
			Hypoplasia, corpus callosum (++, ++, ++, ++, ++), characteristic
			Hypotonia (+++, +++, ++, +, +), characteristic
			Hypsarrhythmia (EEG) (?, ++, ?, ?, ?), characteristic
			Lethargy (+++, +++, ++, +, +)
			Multifocal epilepsy (EEG) (+, ++, ++, ++, +), characteristic
			Neurologic deterioration (±, ++, +, +, ?)
			Posterior fossa anormalies (MRI) (+, +, +, +, +)
			Retardation, psychomotor (+++, +++, +++, +++, +++)
			Seizures (+++, +++, +++, ++, ±), characteristic
			Simplification of the gyral pattern (MRI) (+, +, +, +, +)
			Spasticity (±, +, ++, +++, +++)
3-phosphoglycerate dehydrogenase deficiency*	33	Phosphoglycerate dehydrogenase deficiency	Absent myelination (+++, +++, +++, +++, ?), characteristic	5-Methyl-THF (cerebrospinal fluid) (↓, ↓, ↓, ↓, ↓), characteristic
		PHGDH deficiency	Ataxia (±, ±, ±, +, +)	Adducted thumbs (+, ++, ++, ++, ?)
			Axonal sensory motor polyneuropathy, chronic (±, ±, ±, +, ++)	Anemia, megaloblastic (+, +, +, +, ?), characteristic
			Cortical atrophy (MRI) (++, +++, +++, +++, ?), characteristic	Cataract (+, +, +, +, ?)
			Delayed myelination (+++, +++, +++, +++, ?), characteristic	Choline/creatine ratio (MRS) (↑, ↑, ↑, ↑, ?)
			Hyperexcitability (+, ++, ++, ++, ?)	Glycine (cerebrospinal fluid) (↓, ↓, ↓, ↓, ↓)
			Hypsarrhythmia (EEG) (?, +++, ++, ?, ?), characteristic	Glycine, fasting (plasma) (↓, ↓, ↓, ↓, ↓), characteristic
			Lennox-Gastaut syndrome (?, ++, ++, +, ?), characteristic	Hypogonadism (+, +, +, +, ?)
			Multifocal epilepsy (EEG) (+++, +++, +++, +++, ?), characteristic	Microcephaly (+++, +++, +++, +++, ?), characteristic
			Retardation, psychomotor (++, +++, +++, ++, +)	N-Acetylaspartate/creatine ratio (MRS) (↓, ↓, ↓, ↓, ?)
			Seizures (+++, +++, ++, ++, +), characteristic	Nystagmus (++, ++, ++, +, ?)
			Spastic tetraplegia (+, +++, +++, +++, ?)	Serine (cerebrospinal fluid) (↓↓↓, ↓↓↓, ↓↓↓, ↓↓↓, ↓↓↓), characteristic
			Subcortical atrophy (MRI) (++, +++, +++, +++, ?), characteristic	Serine, fasting (plasma) (↓, ↓, ↓, ↓, ↓), characteristic
Phosphoserine aminotransferase deficiency*	35	Phosphoserine aminotransferase deficiency	Cerebellar vermis hypoplasia (MRI) (+, ++, ++, ?, ?)	Glycine (cerebrospinal fluid) (↓, ↓, ↓, ?, ?), characteristic
		PSAT deficiency	Generalized atrophy (MRI) (+, ++, ++, ?, ?)	Glycine (plasma) (↓, ↓, ↓, ?, ?)
			Hypertonia (+, ++, ++, ?, ?)	Microcephaly (-, ++, ++, ?, ?)
			Seizures, Intractable (++, ++, ++, ?, ?), characteristic	Serine (cerebrospinal fluid) (↓↓, ↓↓, ↓↓, ?, ?), characteristic
				Serine (plasma) (↓, ↓, ↓, ?, ?), characteristic
Phosphoserine phosphatase deficiency*	34	Phosphoserine phosphatase deficiency	Retardation, psychomotor (?, ++, ++, ++, ?), characteristic	Growth retardation (?, ++, ++, ++, ?)
				Serine (cerebrospinal fluid) (?, ↓↓, ↓↓, ↓↓, ?), characteristic
				Serine (plasma) (?, ↓-n, ↓-n, ↓-n, ?)
ASCT1 transporter deficiency	831	ASCT1 transporter deficiency	Developmental delay (+, +, +, , )	Serine (cerebrospinal fluid) (n, n, n, n, ?), characteristic
			Microcephaly (+, +, +, , )	Serine (plasma) (n, n, n, n, ?)
		Spastic tetraplegia, thin corpus callosum, and progressive microcephaly	Seizures (+, +, +, , )
Glutamine synthetase deficiency	41	Glutamine synthetase deficiency	Absent head control (+, ++, ++, ?, ?), characteristic	Ammonia (blood) (↑, ↑, ↑, ?, ?), characteristic
		GS deficiency	Cerebellar hypoplasia (±, ?, ?, ?, ?)	Erythema, necrotising (±, ±, ±, ?, ?)
			Developmental delay (+, +++, +++, ?, ?), characteristic	Glutamic acid (cerebrospinal fluid) (n, n, n, ?, ?)
			EEG, abnormal (+, ++, ++, ?, ?)	Glutamic acid (plasma) (n, n, n, ?, ?)
			Encephalopathy, epileptic (++, ++, ++, ?, ?), characteristic	Glutamine (cerebrospinal fluid) (↓↓, ↓↓, ↓↓, ?, ?), characteristic
			Epilepsy, intractable (++, ++, ++, ?, ?), characteristic	Glutamine (plasma) (↓↓, ↓↓↓, ↓↓↓, ?, ?), characteristic
				Glutamine (urine) (↓, ↓, ↓, ?, ?), characteristic
Asparagine synthetase deficiency	830		Epilepsy, intractable (++, ++, ++, ?, ?), characteristic	Asparagine (cerebrospinal fluid) (↓, ↓, ↓, ↓, ), characteristic
			Intellectual disability (+, +, +, , )	Asparagine (plasma) (↓, ↓, ↓, ↓, ), characteristic
			Microcephaly (+, +, +, , )
Lysinuric protein intolerance*	51	Lysinuric protein intolerance	Coma, hyperammonemic (-, ±, ±, ±, ±), characteristic	Alanine (plasma) (-, -, ↑, ↑, ↑), characteristic
		Hyperdibasic aminoaciduria type 2	Intellectual disability (-, -, ±, ±, ±)	Ammonia (blood) (↑, ↑, ↑, ↑, ↑), characteristic
		Familial protein intolerance		Arginine (plasma) (n, n, ↓-n, ↓-n, ↓-n)
				Arginine (urine) (-, -, ↑, ↑, ↑), characteristic
				Bone growth (n, n, ↓-n, ↓-n, ↓-n)
				Chest radiographs, Interstitial changes (-, -, ±, ±, ±)
				Citrulline (plasma) (-, -, ↑, ↑, ↑), characteristic
				Combined hyperlipidemia (?, ?, ±, ±, ±)
				Diarrhea (-, ±, ±, ±, ±)
				Ferritin (serum) (↑, ↑, ↑, ↑, ↑)
				Glomerulonephritis (-, -, ±, ±, ±)
				Glutamine (plasma) (-, -, ↑, ↑, ↑), characteristic
				Glycine (plasma) (-, -, ↑, ↑, ↑), characteristic
				Hemophagocytic lymphohistiocytosis, macrophage activation syndrome (-, -, ±, ±, ±)
				Hepatosplenomegaly (±, ±, ±, ±, ±)
				Hypertension (-, -, -, ±, ±)
				Lactate dehydrogenase, LDH (plasma) (↑, ↑, ↑, ↑, ↑)
				Lysine (plasma) (n, n, ↓-n, ↓-n, ↓-n)
				Lysine (urine) (-, -, ↑↑, ↑↑, ↑↑), characteristic
				Ornithine (plasma) (n, n, ↓-n, ↓-n, ↓-n)
				Ornithine (urine) (-, -, ↑, ↑, ↑), characteristic
				Orotic acid (urine) (-, ↑, ↑, ↑, ↑), characteristic
				Osteoporosis (-, -, ±, ±, ±)
				Proline (plasma) (-, -, ↑, ↑, ↑), characteristic
				Protein intolerance (-, -, ±, ±, ±)
				Pulmonary alveolar proteinosis (-, -, ±, ±, ±)
				Renal failure, end stage (-, -, -, ±, ±)
				Respiratory insufficiency (-, -, ±, ±, ±)
				Sparse hair (-, -, ±, ±, ±)
				Valvulitis, mitral (-, -, ±, ±, ±)
				Vomiting (-, ±, ±, ±, ±)
Aspartoacylase deficiency (Canavan disease)	164	Canavan disease	Abnormalities in the globus pallidus (MRI) (±, +, +, +, +)	Blindness (?, +, +, +, +), characteristic
		van Bogaert-Bertrand disease	Bilateral subcortical leukodystrophy (MRI) (±, +, +, +, +)	Deafness (±, ±, ±, ±, ±)
		N-Acetylaspartic aciduria	Decerebrate posture (?, ?, ±, ±, ±)	Hypotonia, muscular-axial (±, +, +, ±, ±), characteristic
			Dysarthria (±, ±, ±, ±, ±)	Macrocephaly (+, +, +, +, +), characteristic
			Epilepsy (±, ±, ±, ±, ±)	N-Acetylaspartic acid (cerebrospinal fluid) (?, ↑, ↑, ↑, ↑), characteristic
			Extrapyramidal movement disorder (±, ±, ±, ±, ±)	N-Acetylaspartic acid (plasma) (?, ↑, ↑, ↑, ↑), characteristic
			Intellectual disability (+, +, +, +, +), characteristic	N-Acetylaspartic acid (urine) (?, ↑, ↑, ↑, ↑), characteristic
			Loss of very early milestones (?, +, +, +, +), characteristic	Nystagmus (±, ±, ±, ±, ±)
			Opisthotonus (±, ±, ±, ±, ±)	Optic atrophy (?, +, +, +, +)
			Retardation, motor (+, +, +, +, +)
			Spasticity (?, ±, +, +, +), characteristic
Adenosine kinase deficiency*	549	Adenosine kinase deficiency	Developmental delay (-, ++, ++, ++, ++), characteristic	ALAT (plasma) (↑-↑↑, ↑-↑↑, ↑-↑↑, ↑-↑↑, ↑-↑↑), characteristic
		Hypermethioninemia due to adenosine kinase deficiency	Epilepsy (-, ±, ±-++, ++, ++), characteristic	Adenosine (urine) (↑, ↑, ↑, ↑, ↑), characteristic
			Thin corpus callosum (+, +, ?, ?, ?)	Bilirubin, conjugated (plasma) (↑, ↑, -, -, -)
				Cardiac, anomalies, malformations (±, ±, ±, ±, ±)
				Cholestasis (+, +, +, +, +), characteristic
				Creatine kinase (plasma) (n-↑, n-↑, n-↑, n-↑, n-↑)
				Frontal bossing (-, +, +, +, +), characteristic
				Glucose (plasma) (↓, ↓, ?, ?, ?)
				Hearing loss, sensorineural (-, ±-++, ±-++, ±-++, ±-++)
				Homocysteine, total (plasma) (n-↑, n-↑, n-↑, n-↑, n-↑)
				Hypoglycemia (+, +, , , )
				Hypoxanthine (urine) (↑, ↑, ↑, ↑, ↑), characteristic
				Liver dysfunction (+, +, +, +, +), characteristic
				Liver steatosis (+, +, +, +, +)
				Macrocephaly (-, ±-++, ±-++, ±-++, ±-++)
				Methionine (plasma) (↑↑, ↑↑, ↑↑, ↑↑, ↑↑), characteristic
				Muscle weakness, progressive (-, ±-+, ±-++, ±-++, ±-++)
				Prothrombin time (n-↑, n-↑, n-↑, n-↑, n-↑)
				S-Adenosylhomocysteine (plasma) (n-↑, n-↑, n-↑, n-↑, n-↑)
				S-Adenosylmethionine (plasma) (n-↑↑, n-↑↑, n-↑↑, n-↑↑, n-↑↑)
				Uric acid (urine) (↑, ↑, ↑, ↑, ↑), characteristic
Cystathionine β-synthase deficiency (classical homocystinuria)*	27	Cystathionine beta-synthase deficiency	Developmental delay (-, n-±, n-+++, n-+++, n-+++), characteristic	Arachnodactyly (-, -, ±, ±, ±)	X	X (ENG)
		Classical homocystinuria	Intellectual disability (-, -, n-+++, n-+++, n-+++), characteristic	Cystine (plasma) (↓↓, ↓↓, ↓↓, ↓↓, ↓↓), characteristic
			Psychiatric symptoms (-, -, ±, ±, ±)	Ectopia lentis (±, ±, ±, ±, ±), characteristic
			Seizures (-, ±, ±, ±, ±)	Genu Valgum (-, -, ±, ±, ±)
			Stroke (-, ±, ±, ±, ±)	Homocysteine, total (plasma) (↑-↑↑↑, ↑-↑↑↑, ↑-↑↑↑, ↑-↑↑↑, ↑-↑↑↑), characteristic
				Iridodonesis (-, ±, ±, ±, ±)
				Kyphosis (-, -, ±, ±, ±)
				Malar flush (-, -, ±, ±, ±)
				Marfanoid features (-, -, ±, ±, ±)
				Methionine (plasma) (n-↑↑, ↑ ↑ ↑, ↑↑↑, n-↑↑, n-↑↑)
				Myopia (-, ±, ±, ±, ±)
				Osteoporosis (-, ±, ±, ±, ±), characteristic
				Pes cavus (-, -, ±, ±, ±)
				S-Adenosylhomocysteine (plasma) (↑- ↑↑, ↑- ↑↑, ↑- ↑↑, ↑- ↑↑, ↑- ↑↑)
				S-Adenosylmethionine (plasma) (↑↑, ↑↑, ↑↑, ↑↑, ↑↑)
				Scoliosis (-, -, ±, ±, ±)
				Sternal deformities (-, -, ±, ±, ±)
				Thromboembolism (-, ±, ±, ±, ±), characteristic
				Thromboses, infarcts (-, ±, ±, ±, ±), characteristic
Molybdenum cofactor deficiency type A*	77	Molybdenum cofactor deficiency A	Apnea (±, ±, ?, ?, ?)	Alpha-aminosemialdehyde (cerebrospinal fluid) (↑, ↑, ↑, , )
		MoCo deficiency, complementation group A	Consciousness disturbance (++, +, ?, ?, ?)	Alpha-aminosemialdehyde (urine) (↑, ↑, ↑, , )
		MOCS1 deficiency	Orobulbar dysfunction (+++, +++, +++, +++, ?), characteristic	Blindness, cortical (?, +, +, +, ?)
			Seizures, tonic clonic (+++, +++, +++, ++, ?), characteristic	Cyclic pyranopterin monophosphate, cPMP (urine) (n, n, n, n, ?), characteristic
			Spastic tetraplegia (?, +, ++, +++, ?)	Cystine (plasma) (↓↓, ↓↓↓, ↓↓↓, ↓↓↓, ↓↓↓), characteristic
			Twitching (++, ++, ++, ++, ?)	Dysmorphic features (±, +, +, ++, ?), characteristic
				Feeding difficulties (+++, +++, +++, +++, ?), characteristic
				Homocysteine (plasma) (↓↓, ↓↓, ↓↓, ↓↓, ↓↓), characteristic
				Hypotension (++, ?, ?, ?, ?)
				Hypotonia, muscular-axial (+++, +, ?, ?, ?), characteristic
				Lens dislocation (?, +, +, +, ?), characteristic
				Microcephaly (±, ++, ++, ++, ?)
				Nephrolithiasis (?, +, ++, ++, ?), characteristic
				Pipecolic acid (cerebrospinal fluid) (↑, ↑, ↑, , )
				Pyridoxal phosphate, PLP (cerebrospinal fluid) (↓, ↓, ↓, , )
				Pyridoxal phosphate, PLP (plasma) (↓, ↓, ↓, ↓, ↓)
				Sulfite (urine) (↑ ↑ ↑, ↑ ↑ ↑, ↑ ↑ ↑, ↑ ↑ ↑, ?), characteristic
				Sulfocysteine (plasma) (↑ ↑ ↑, ↑ ↑ ↑, ↑ ↑ ↑, ↑ ↑ ↑, ?), characteristic
				Sulfocysteine (urine) (↑ ↑ ↑, ↑ ↑ ↑, ↑ ↑ ↑, ↑ ↑ ↑, ?), characteristic
				Taurine (plasma) (↑, ↑↑, ↑↑, ↑↑, ↑↑), characteristic
				Taurine (urine) (↑, ↑↑, ↑↑, ↑↑, ↑↑), characteristic
				Uric acid (plasma) (↓↓, ↓↓↓, ↓↓↓, ↓↓↓, ?), characteristic
				Urothione (urine) (↓↓↓, ↓↓↓, ↓↓↓, ↓↓↓, ↓↓↓)
				Xanthine (plasma) (↑ ↑ ↑, ↑ ↑ ↑, ↑ ↑ ↑, ↑ ↑ ↑, ?), characteristic
				Xanthine (urine) (↑ ↑ ↑, ↑ ↑ ↑, ↑ ↑ ↑, ↑ ↑ ↑, ?), characteristic
Molybdenum cofactor deficiency type B	78	Molybdenum cofactor deficiency B	Apnea (±, ±, ?, ?, ?)	Alpha-aminosemialdehyde (cerebrospinal fluid) (↑, ↑, ↑, , )
		MoCo deficiency, complementation group B	Consciousness disturbance (++, +, ?, ?, ?)	Alpha-aminosemialdehyde (urine) (↑, ↑, ↑, , )
		MOCS2 deficiency	Orobulbar dysfunction (+++, +++, +++, +++, ?), characteristic	Blindness, cortical (, +, +, +, ?)
			Seizures, tonic clonic (+++, +++, +++, ++, ?), characteristic	Cyclic pyranopterin monophosphate, cPMP (urine) (↑↑, ↑↑, ↑↑, ↑↑, ?), characteristic
			Spastic tetraplegia (?, +, ++, +++, ?)	Cystine (plasma) (↓↓, ↓↓↓, ↓↓↓, ↓↓↓, ↓↓↓)
			Twitching (++, ++, ++, ++, ?)	Dysmorphic features (±, +, +, ++, ?)
				Feeding difficulties (+++, +++, +++, +++, ?), characteristic
				Homocysteine (plasma) (↓↓, ↓↓, ↓↓, ↓↓, ↓↓), characteristic
				Hypotension (++, ?, ?, ?, ?)
				Hypotonia, muscular-axial (+++, +, ?, ?, ?), characteristic
				Lens dislocation (, +, +, +, ?), characteristic
				Microcephaly (±, ++, ++, ++, ?)
				Nephrolithiasis (?, +, ++, ++, ?)
				Pipecolic acid (cerebrospinal fluid) (↑, ↑, ↑, , )
				Pyridoxal phosphate, PLP (cerebrospinal fluid) (↓, ↓, ↓, , )
				Pyridoxal phosphate, PLP (plasma) (↓, ↓, ↓, ↓, ↓)
				Sulfite (urine) (↑ ↑ ↑, ↑ ↑ ↑, ↑ ↑ ↑, ↑ ↑ ↑, ?), characteristic
				Sulfocysteine (plasma) (↑ ↑ ↑, ↑ ↑ ↑, ↑ ↑ ↑, ↑ ↑ ↑, ?), characteristic
				Sulfocysteine (urine) (↑ ↑ ↑, ↑ ↑ ↑, ↑ ↑ ↑, ↑ ↑ ↑, ?), characteristic
				Taurine (plasma) (↑↑, ↑↑, ↑↑, ↑↑, ↑↑), characteristic
				Taurine (urine) (↑↑, ↑↑, ↑↑, ↑↑, ↑↑), characteristic
				Trimethylamine (urine) (↑ ↑ ↑, ↑ ↑ ↑, ↑ ↑ ↑, ↑ ↑ ↑, ?), characteristic
				Uric acid (plasma) (↓↓, ↓↓↓, ↓↓↓, ↓↓↓, ?), characteristic
				Urothione (urine) (↓↓, ↓↓, ↓↓↓, ↓↓↓, ↓↓↓)
				Xanthine (urine) (↑ ↑ ↑, ↑ ↑ ↑, ↑ ↑ ↑, ↑ ↑ ↑, ?), characteristic
Molybdenum cofactor deficiency type C	79	Molybdenum cofactor deficiency C	Apnea (±, ±, ?, ?, ?)	Alpha-aminosemialdehyde (cerebrospinal fluid) (↑, ↑, , , )
		MoCo deficiency, complementation group C	Consciousness disturbance (++, +, ?, ?, ?)	Alpha-aminosemialdehyde (urine) (↑, ↑, , , )
		GPHN (gephyrin) deficiency	Hypereckplexia (+++, ?, ?, ?, ?)	Blindness, cortical (?, +, +, +, ?), characteristic
			Hyperreflexia (+++, ?, ?, ?, ?)	Cyclic pyranopterin monophosphate, cPMP (urine) (n-↑, n-↑, n-↑, n-↑, ?)
			Orobulbar dysfunction (+++, +++, +++, +++, ?), characteristic	Cystine (plasma) (↓↓, ↓↓↓, ↓↓↓, ↓↓↓, ↓↓↓), characteristic
			Seizures, tonic clonic (+++, +++, +++, ++, ?), characteristic	Dysmorphic features (±, +, +, ++, ?)
			Spastic tetraplegia (?, +, ++, +++, ?)	Feeding difficulties (+++, +++, +++, +++, ?), characteristic
			Twitching (++, ++, ++, ++, ?), characteristic	Homocysteine (plasma) (↓-↑, ↓↓, ↓↓, ↓↓, ↓↓), characteristic
				Hypotension (++, ?, ?, ?, ?)
				Hypotonia, muscular-axial (+++, +, +, +, +)
				Lens dislocation (?, +, +, +, ?), characteristic
				Microcephaly (±, ++, ++, ++, ?), characteristic
				Nephrolithiasis (?, +, ++, ++, ?), characteristic
				Pipecolic acid (cerebrospinal fluid) (↑, ↑, , , )
				Pyridoxal phosphate, PLP (cerebrospinal fluid) (↓, ↓, , , )
				Pyridoxal phosphate, PLP (plasma) (↓, ↓, ↓, ↓, ↓)
				Sulfite (urine) (↑ ↑ ↑, ↑ ↑ ↑, ↑ ↑ ↑, ↑ ↑ ↑, ?), characteristic
				Sulfocysteine (plasma) (↑ ↑ ↑, ↑ ↑ ↑, ↑ ↑ ↑, ↑ ↑ ↑, ?), characteristic
				Sulfocysteine (urine) (↑ ↑ ↑, ↑ ↑ ↑, ↑ ↑ ↑, ↑ ↑ ↑, ?)
				Taurine (plasma) (↑↑, ↑↑, ↑↑, ↑↑, ↑↑), characteristic
				Taurine (urine) (↑↑, ↑↑, ↑↑, ↑↑, ↑↑), characteristic
				Uric acid (plasma) (↓↓, ↓↓↓, ↓↓↓, ↓↓↓, ?), characteristic
				Urothione (urine) (n-↑, n-↑, n-↑, n-↑, n-↑)
				Xanthine (plasma) (↑ ↑ ↑, ↑ ↑ ↑, ↑ ↑ ↑, ↑ ↑ ↑, ?), characteristic
				Xanthine (urine) (↑ ↑ ↑, ↑ ↑ ↑, ↑ ↑ ↑, ↑ ↑ ↑, ?), characteristic
Isolated sulfite oxidase deficiency	29	Sufite oxidase deficiency	Axial hypotonia (±, +, +, -, -)	Alpha-aminosemialdehyde (cerebrospinal fluid) (↑, ↑, ↑, , )
		Isolated sulfite oxidase deficiency	Cerebellar atrophy (MRI) (±, +, +, -, -)	Alpha-aminosemialdehyde (urine) (↑, ↑, ↑, , ), characteristic
		Sulfocysteinuria	Cerebral atrophy (MRI) (±, +, +, -, -)	Ectopia lentis (-, ±, ±, ±, ±)
			Cystic white matter changes (±, +, +, -, -)	Feeding difficulties (+, +, +, -, -)
			Movement, abnormal (±, +, +, -, -)	Homocysteine, total (plasma) (↓, ↓, ↓, ↓, ↓)
			Peripheral hypertonia (±, +, +, -, -)	Methionine (plasma) (n, n, n, n, n), characteristic
			Retardation, psychomotor (+ - +++, + - +++, + - +++, -, -), characteristic	Microcephaly (±, +, +, -, -)
			Seizures, pharmacoresistant (+ - +++, + - +++, + - +++, -, -), characteristic	Pipecolic acid (cerebrospinal fluid) (↑, ↑, ↑, , )
			Ventriculomegaly (±, +, +, -, -)	Pyridoxal phosphate, PLP (cerebrospinal fluid) (↓, ↓, ↓, , )
				Sulfite (urine) (↑, ↑, ↑, ↑, ↑), characteristic
				Sulfocysteine (plasma) (↑↑↑, ↑↑↑, ↑↑↑, ↑↑↑, ↑↑↑), characteristic
				Sulfocysteine (urine) (↑↑↑, ↑↑↑, ↑↑↑, ↑↑↑, ↑↑↑), characteristic
				Uric acid (plasma) (n, n, n, -, -)
				Uric acid (urine) (n, n, n, -, -)
Ethylmalonic encephalopathy*	172	Ethylmalonic encephalopathy	Axial hypotonia (?, ++, ++, ?, ?)	2-Methylbutyrylglycine (urine) (?, ↑↑, ↑↑, ?, ?), characteristic
		ETHE1 deficiency	Retardation, psychomotor (?, +++, +++, ?, ?)	C4 Butyrylcarnitine (blood) (↑↑, ↑↑, ↑↑, ?, ?), characteristic
			Seizures (?, ++, ++, ?, ?)	C4 Butyrylcarnitine (plasma) (↑↑, ↑↑, ↑↑, ?, ?), characteristic
			Spastic tetraplegia (?, +++, +++, ?, ?)	C4 Isobutyrylcarnitine (blood) (?, ↑, ↑, ?, ?)
				C4 Isobutyrylcarnitine (plasma) (?, ↑, ↑, ?, ?)
				C5 2-Methylbutyrylcarnitine (blood) (?, ↑, ↑, ?, ?), characteristic
				C5 2-Methylbutyrylcarnitine (plasma) (?, ↑, ↑, ?, ?), characteristic
				C5 Isovalerylcarnitine (blood) (?, ↑, ↑, ?, ?)
				C5 Isovalerylcarnitine (plasma) (?, ↑, ↑, ?, ?)
				C5-DC Glutarylcarnitine (blood) (↑↑, ↑↑, ↑↑, ↑↑, ↑↑), characteristic
				C5-DC Glutarylcarnitine (plasma) (↑↑, ↑↑, ↑↑, ↑↑, ↑↑), characteristic
				Ethylmalonic acid (urine) (↑↑, ↑ ↑ ↑, ↑ ↑ ↑, ?, ?), characteristic
				Failure to thrive (?, +++, +++, ?, ?)
				Hematuria (?, +, +, ?, ?)
				Hemorragic diarrhea, chronic (?, +++, +++, ?, ?), characteristic
				Isovalerylglycine (urine) (?, ↑, ↑, ?, ?)
				Lactate (plasma) (?, ↑↑, ↑↑, ?, ?), characteristic
				Lactic acidosis (?, +++, ++, ?, ?), characteristic
				Methylsuccinic acid (urine) (?, ↑↑, ↑↑, ?, ?), characteristic
				Orthostatic acrocyanosis (?, +++, +++, ?, ?), characteristic
				Petechiae (?, +++, +++, ?, ?), characteristic
				Thiosulfate (urine) (?, ↑ ↑ ↑, ↑ ↑ ↑, ?, ?), characteristic
HSD10 disease	64	2-Methyl-3-hydroxybutyryl-CoA dehydrogenase deficiency	Basal ganglia lesions (MRI) (±, ±, ±, ±, ±)	17-Beta-hydroxysteroid dehydrogenase type 10 (fibroblasts) (↓, ↓, ↓, ↓, ↓), characteristic
		17-beta-hydroxysteroid dehydrogenase type 10 deficiency	Brain atrophy (MRI) (±, ±, ±, ±, ±)	2-Methyl-3-hydroxybutyric acid (urine) (↑, ↑, ↑, ↑, ↑), characteristic
		HSD10 deficiency	Choreoathetosis (±, ±, ±, ±, ±)	C5-OH 2-Methyl-3-hydroxy-butyrylcarnitine (blood) (n-↑, n-↑, n-↑, n-↑, n-↑), characteristic
			Dysarthria (±, ±, +, +, +)	C5-OH 2-Methyl-3-hydroxy-butyrylcarnitine (plasma) (n-↑, n-↑, n-↑, n-↑, n-↑), characteristic
			Dystonia (±, +, +, +, +), characteristic	C5:1 Tiglylcarnitine (blood) (n-↑, n-↑, n-↑, n-↑, n-↑)
			Frontotemporal atrophy (MRI) (±, ±, +, +, +)	C5:1 Tiglylcarnitine (plasma) (n-↑, n-↑, n-↑, n-↑, n-↑)
			Frontotemporal atrophy (MRI) (±, ±, ±, ±, ±)	Cardiomyopathy (±, +, +, ±, ±), characteristic
			Movement disorder (±, ±, ±, ±, ±)	Glucose (plasma) (↓-n, ↓-n, ↓-n, ↓-n, ↓-n)
			Periventricular white matter changes (±, ±, ±, ±, ±)	Hearing loss, sensorineural (±, ±, ±, ±, ±)
			Regression, psychomotor (±, +, +, +, +), characteristic	Hypoglycemia (±, ±, ±, ±, ±)
			Retardation, psychomotor (±, +, +, +, +), characteristic	Ketoacidosis (±, ±, ±, ±, ±)
			Seizures (±, +, +, ±, ±), characteristic	Lactate (cerebrospinal fluid) (n-↑, n-↑, n-↑, n-↑, n-↑)
			Spasticity (±, ±, ±, ±, ±)	Lactate (plasma) (n-↑, n-↑, n-↑, n-↑, n-↑)
				Lactate (plasma) (n-↑, ↑, ↑, n-↑, n-↑), characteristic
				Lactic acidosis (±, +, +, ±, ±), characteristic
				Metabolic acidosis (±, ±, ±, ±, ±)
				Most patients are male (+, +, +, +, +)
				Rigidity (?, ?, ±, ±, ±)
				Tiglylglycine (urine) (↑, ↑, ↑, ↑, ↑), characteristic
				Vision, decreased (±, ±, ±, ±, ±)
δ-1-pyrroline-5-carboxylate synthase deficiency	395	Pyrroline-5-carboxylate synthetase deficiency	Behaviour difficulties (, +, +, +, )	Ammonia (blood) (n-↑, n-↑, n-↑, , ), characteristic
		Glutamate gamma-semialdehide synthetase deficiency	Developmental delay (-, ±, ±, , ), characteristic	Arginine (plasma) (↓-n, ↓-n, ↓-n, , )
		Hypoprolinemia (all phenotypes)	Dystonia (, +, +, , )	Cataract (+, ++, ++, , ), characteristic
			Hypotonia (+, +, +, , )	Citrulline (plasma) (↓-n, ↓-n, ↓-n, , )
			Paucity of white matter (, ±, , , )	Corneal clouding (, +, +, +, )
			Pyramidal signs (, , ±, ±, )	Creatine (MRS) (↓-n, ↓-n, ↓-n, , )
			Thin corpus callosum (, ±, , , )	Cutis laxa (++, ++, ++, ++, ), characteristic
			Tortuous blood vessels (, ±, , , )	Failure to thrive (-, ±, +, , )
				Feeding difficulties (++, ++, ++, +, )
				Hernias (-, +, +, +, )
				Hip dislocation (+, +, +, +, )
				Intrauterine growth retardation (+, -, -, , )
				Joint contractures (+, , , , )
				Joint laxity (+, +, +, , )
				Microcephaly (+, +, +, , ), characteristic
				Ornithine (plasma) (↓-n, ↓-n, ↓-n, , )
				Osteopenia (, ±, ±, , )
				Osteoporosis (, +, ++, ++, )
				Pes planus (, +, +, +, )
				Progeroid appearance (++, +, +, , ), characteristic
				Proline (plasma) (↓-n, ↓-n, ↓-n, , )
				Rhizomelia (, +, +, , )
				Short stature. (, +, +, +, )
				Sparse hair (, +, +, +, )
				Valvulitis, mitral (+, +, +, , ), characteristic
				Wormian bones (, +, +, , )
				Wrinkly skin (++, ++, +, , ), characteristic
Pyrroline-5-carboxylate reductase 2 deficiency	808	Hypomyelinating leukodystrophy type 10	Intellectual disability (++, ++, ++, , )
			Microcephaly (++, ++, ++, , )
			Seizures (±, ±, ±, ?, ?)
Pyrroline-5-carboxylate dehydrogenase deficiency (hyperprolinemia type 2)	38	Hyperprolinaemia type II	Intellectual disability (n, ±, ±, ±, ±)	Hydroxyproline (plasma) (n, n, n, n, n)
		Pyrroline-5-carboxylate dehydrogenase deficiency	Seizures, febrile (n, ±, ±, n, n), characteristic	Hydroxyproline (urine) (n-↑↑↑, n-↑↑↑, n-↑↑↑, n-↑↑↑, n-↑↑↑), characteristic
		Aldehyde dehydrogenase deficiency	Seizures, pharmacoresistant (n, ±, ±, ±, ±), characteristic	Proline (plasma) (↑-↑↑↑, ↑-↑↑↑, ↑-↑↑↑, ↑-↑↑↑, ↑-↑↑↑), characteristic
				Proline (urine) (↑↑↑, ↑↑↑, ↑↑↑, ↑↑↑, ↑↑↑), characteristic
				Pyrroline-5-carboxylate, P5C (urine) (↑, ↑, ↑, ↑, ↑), characteristic
Snyder-Robinson syndrome	584	Spermine synthase deficiency	Encephalopathy, epileptic (, +, +, , )	N-Acetylspermidine (plasma) (, ↑, ↑, , )
		Snyder-Robinson Syndrome X-linked	Intellectual disability (, +, +, , )
GABA transaminase deficiency	36	GABA transaminase deficiency	Diffusion restriction in the external capsule (MRI) (+, +, +, ?, ?)	Accelerated growth (+, ++, ++, ?, ?)
			Diffusion restriction in the internal capsule (MRI) (+, +, +, ?, ?)	Beta-alanine (cerebrospinal fluid) (↑, ↑, ↑, ?, ?), characteristic
			Diffusion restriction in the subcortical white matter (MRI) (+, +, +, ?, ?)	Feeding difficulties (++, ++, ++, ?, ?)
			Hypotonia (++, ++, ++, ?, ?)	GABA (MRS) (↑, ↑, ↑, ?, ?)
			Lethargy (++, +, +, ?, ?)	GABA free (cerebrospinal fluid) (↑↑, ↑↑, ↑↑, ?, ?), characteristic
			Pitched cry, high (++, ++, +, ?, ?)	Growth hormone (?, ↑, ↑, ?, ?)
			Retardation, psychomotor (+, +++, +++, ?, ?), characteristic	Homocarnosine (cerebrospinal fluid) (↑, ↑, ↑, ?, ?), characteristic
			Seizures (+++, +++, +++, ?, ?), characteristic
			Spasticity (±, +, ++, ?, ?)
			Tendon reflexes, increased (++, ++, ++, ?, ?)
Succinic semialdehyde dehydrogenase deficiency	37	Succinic semialdehyde dehydrogenase deficiency	Anxiety (?, +, ++, ++, ?)	4-Hydroxybutyric acid (urine) (↑↑, ↑↑, ↑↑, ↑↑, ↑), characteristic
		4-Hydroxybutyric aciduria	Ataxia (?, +, ++, ++, ?), characteristic	Feeding difficulties (+, +, +, ?, ?)
		SSADH deficiency	Attention disorder (?, +, ++, ++, ?)	Heart Failure (+, ++, ++, ++, ?), characteristic
			Behavior, aggressive (?, +, ++, ++, ?)	Strabismus (?, +, +, +, ?)
			Cerebellar atrophy (MRI) (+, +, +, +, ?)
			Cerebral atrophy (MRI) (+, +, +, +, ?)
			EEG, abnormal (+, ++, ++, ++, ?), characteristic
			Generalized slowing (EEG) (+, ++, ++, ++, ?), characteristic
			Hyperactivity (?, +, ++, ++, ?)
			Hyperintensities (T2) of the globus pallidus (MRI) (+, ++, ++, ++, ?)
			Hypotonia (++, ++, ++, +, ?), characteristic
			Increased T2 signal in the brain stem (MRI) (+, ++, ++, ++, ?)
			Increased T2 signal in the cerebellar dentate nucleus (MRI) (+, ++, ++, ++, ?)
			Increased T2 signal in the subcortical white matter (MRI) (+, ++, ++, ++, ?)
			Language difficulties (?, ++, ++, ++, ?), characteristic
			Oculomotor dyspraxia (?, +, ++, ?, ?)
			Retardation, psychomotor (+, ++, ++, ++, ?), characteristic
			Seizures (?, ++, ++, ++, ?), characteristic
			Sleep disturbances (+, ++, ++, ++, ?)
			Spike wave discharges (EEG) (+, ++, ++, ++, ?), characteristic
			Tendon reflexes, decreased (+, ++, ++, +, ?)
GABA transporter deficiency	812	GABA transporter deficiency	Absence seizures ( , , +, , )
		Myoclonic-atonic epilepsy	Drop attacks ( , , +++, , ), characteristic
			Intellectual disability (, +, +, , )
			Myoclonus ( , , +++, , ), characteristic
GABA type A receptor α1 subunit deficiency	813	GABA type A receptor α1 subunit deficiency	Intellectual disability (++, ++, ++, , )
		Early infantile epileptic encephalopathy type 19	Seizures (++, ++, ++, , )
GABA type A receptor β1 subunit deficiency	814	GABA type A receptor β1 subunit deficiency	Intellectual disability (++, ++, ++, , )
		Early infantile epileptic encephalopathy type 45	Seizures (++, ++, ++, , )
GABA type A receptor β2 subunit deficiency	815	GABA type A receptor β2 subunit deficiency	Intellectual disability (++, ++, ++, , )
		Infantile or early childhood epileptic encephalopathy type 2	Seizures (++, ++, ++, , )
GABA type A receptor β3 subunit deficiency	816	GABA type A receptor β3 subunit deficiency	Intellectual disability (++, ++, ++, , )
		Early infantile epileptic encephalopathy type 43	Seizures (++, ++, ++, , )
GABA type A receptor γ2 subunit deficiency	817	GABA type A receptor γ2 subunit deficiency	Seizures (±, +, +, ±, ±), characteristic
		Epilepsy, generalized, with febrile seizures plus, type 3
GABA type B receptor subunit 2 deficiency	818	GABA type B receptor subunit 2 deficiency	Intellectual disability (++, ++, ++, , )
		Epileptic encephalopathy, early infantile, 59	Seizures (++, ++, ++, , )
Astroglial glutamate aspartate transporter deficiency	820	Astroglial glutamate aspartate transporter deficiency	Intellectual disability (++, ++, ++, , )
		EAAT2 deficiency	Seizures (++, ++, ++, , )
		Early infantile epileptic encephalopathy type 41
Ionotropic glutamate receptor NMDA type subunit 1 dysregulation	821	Ionotropic glutamate receptor NMDA type subunit 1 dysregulation	Intellectual disability (++, ++, ++, , )
		Autosomal dominant mental retardation type 8	Movement disorder (±, ±, ±, , )
		Neurodevelopmental disorder with or without hyperkinetic movements and seizures	Seizures (++, ++, ++, , )
Ionotropic glutamate receptor NMDA type subunit 2A dysregulation	822	Epilepsy, focal, with speech disorder and with or without mental retardation	Intellectual disability (, ±, ±, ±, ±)
			Seizures (±, ±, +, ±, ±), characteristic
Ionotropic glutamate receptor NMDA type subunit 2B dysregulation	823	Ionotropic glutamate receptor NMDA type subunit 2B dysregulation	Intellectual disability (++, ++, ++, , )
		Early infantile epileptic encephalopathy type 27	Seizures (++, ++, ++, , )
		Autosomal dominant mental retardation type 6
Ionotropic glutamate receptor NMDA type subunit 2D superactivity	824	Ionotropic glutamate receptor NMDA type subunit 2D superactivity	Intellectual disability (++, ++, ++, , )
		Early infantile epileptic encephalopathy type 46	Seizures (++, ++, ++, , )
Ionotropic glutamate receptor AMPA type 4 deficiency	826	Ionotropic glutamate receptor AMPA type subunit 4 dysregulation	Intellectual disability (++, ++, ++, , )
			Seizures (±, ±, ±, ?, ?)
		Neurodevelopmental disorder with or without seizures and gait abnormalities (NEDSGA)	Spasticity (±, +, ++, ?, ?)
Sterols and bile acids (7) (2*)
Mevalonic aciduria*	513	Mevalonate kinase deficiency	Ataxia (?, +, +, ?, ?)	Anemia (±, ±, ±, ?, ?), characteristic
		Mevalonic aciduria	Cerebellar hypoplasia (+, +, ++, ?, ?), characteristic	Cataract (±, ±, ±, ?, ?)
			Hypotonia (++, +, +, ?, ?)	Cholesterol (serum) (↓-n, ↓-n, ↓-n, ?, ?), characteristic
			Retardation, psychomotor (+, ++, ++, ?, ?), characteristic	Creatine kinase (plasma) (n-↑, n-↑, n-↑, ?, ?)
				Dysmorphic features (+, +, +, ?, ?), characteristic
				Hepatosplenomegaly (++, ++, ++, ?, ?), characteristic
				Hypotonia, muscular-axial (++, ++, ++, ?, ?)
				Immunoglobulin D (n-↑, n-↑, n-↑, ?, ?)
				Leukocytosis (±, ±, ±, ?, ?), characteristic
				Leukotriene E4 (plasma) (↑, ↑, ↑, ?, ?), characteristic
				Mevalonic acid (urine) (↑↑↑, ↑↑↑, ↑↑↑, ?, ?), characteristic
				Respiratory failure (+, +, +, ?, ?), characteristic
				Thrombocytopenia (±, ±, ±, ?, ?), characteristic
				Transaminase (plasma) (n-↑, n-↑, n-↑, ?, ?)
				Ubiquinone-50 (plasma) (↓-n, ↓-n, ↓-n, ?, ?)
X-linked recessive sterol-4-alpha-carboxylate 3-dehydrogenase deficiency (CK syndrome)	515	CK syndrome	Behavioral abnormalities (?, +, +, +, +), characteristic	4,4-dimethyl sterols (lymphoblasts) (↑, ↑, ↑, ↑, ↑), characteristic
		NSDHL deficiency	Cerebral cortical malformations (+, +, +, +, +), characteristic	4-Methyl sterols (lymphoblasts) (↑, ↑, ↑, ↑, ↑), characteristic
			Cognitive dysfunction (?, +, +, +, +), characteristic	Dysmorphic features (±, ±, ±, ±, ±)
			Seizures (+, +, +, +, +)	Microcephaly (+, +, +, +, +), characteristic
				Thin body habitus (?, ?, +, +, +)
X-linked recessive sterol Δ8-Δ7 isomerase deficiency (MEND syndrome)	514	Chondrodysplasia punctata 2: male	Agenesis, corpus callosum (MRI) (+, +, +, ?, ?), characteristic	8(9)-Cholestenol (plasma) (↑, ↑, ↑, ?, ?), characteristic
		Conradi-Hünermann syndrome	Dandy-Walker malformation (+, +, +, ?, ?), characteristic	8-Dehydrocholesterol (plasma) (↑, ↑, ↑, ?, ?), characteristic
			Developmental delay (+, +, +, ?, ?)	Alopecia (±, ±, ±, , ), characteristic
			Hydrocephalus (±, ±, ±, ?, ?)	Anteverted nares (±, ±, ±, ?, ?)
			Hypogenesis, corpus callosum (+, +, +, ?, ?), characteristic	Cataract (±, ±, ±, ?, ?)
			Hypotonia (+, +, +, ?, ?)	Chondrodyplasia punctata (±, ±, ±, ?, ?)
			Seizures (±, ±, ±, ?, ?)	Cleft palate (±, ±, ±, ?, ?)
				Cryptorchidism (±, ±, ±, ?, ?)
				Hypoplastic nails (±, ±, ±, ?, ?)
				Hypospadias (±, ±, ±, ?, ?)
				Ichthyosis (±, ±, ±, ?, ?)
				Ichthyosis (±, ±, ±, ?, ?)
				Macular hypoplasia, bilateral (±, ±, ±, ?, ?)
				Microcephaly (+, +, +, ?, ?), characteristic
				Micrognathia (±, ±, ±, , )
				Midface hypoplasia (±, ±, ±, ?, ?)
				Nasal hypoplasia (±, ±, ±, ?, ?)
				Polydactyly (±, ±, ±, ?, ?)
				Ptosis of eyelid (±, ±, ±, ?, ?)
				Stenotic canals (±, ±, ±, ?, ?)
				Toe syndactyly, 2-3 (±, ±, ±, ?, ?)
				Toe syndactyly, 2-5 (±, ±, ±, ?, ?)
				Ventricular septal defect (±, ±, ±, ?, ?)
Desmosterolosis	195	Desmosterolosis	Agenesis, corpus callosum (MRI) (+, +, +, ?, ?), characteristic	Anomalous pulmonary venous return (±, ±, ±, ?, ?)
		Desmosterol reductase deficiency	Cerebral cortical malformations (±, ±, ±, ?, ?)	Cleft palate (±, ±, ±, ?, ?)
		3β-hydroxysterol-delta24-reductase deficiency	Hypogenesis, corpus callosum (+, +, +, ?, ?), characteristic	Club foot (±, ±, ±, ?, ?)
			Intellectual disability (?, +, +, ?, ?)	Desmosterol (plasma) (↑, ↑, ↑, ?, ?), characteristic
			Ventriculomegaly (±, ±, ±, ?, ?)	Facial dysmorphism (±, ±, ±, ?, ?)
				Macrocephaly (±, ±, ±, ?, ?)
				Microcephaly (±, ±, ±, ?, ?)
				Micrognathia (±, ±, ±, ?, ?)
				Osteosclerosis (±, ?, ?, ?, ?)
				Patent ductus arteriosus (±, ±, ±, ?, ?)
				Pulmonary hypoplasia (±, ±, ±, ?, ?)
				Renal agenesis (±, ±, ±, ?, ?)
				Renal hypoplasia (±, ±, ±, ?, ?)
				Rhizomesomelia (±, ±, ±, ?, ?)
Smith-Lemli-Opitz syndrome	192	Smith-Lemli-Opitz syndrome	Agenesis, corpus callosum (MRI) (±, ±, ±, ±, ±)	7-Dehydrocholesterol (plasma) (↑, ↑, ↑, ↑, ↑), characteristic
		7-dehydrocholesterol reductase deficiency	Axial hypotonia (+, +, ±, n, n), characteristic	8-Dehydrocholesterol (plasma) (↑, ↑, ↑, ↑, ↑), characteristic
		DHCR7 deficiency	Behavior, aggressive (n, n, +, +, +)	Ambiguous genitalia in 46, XY (±, ±, ±, ±, ±)
			Cerebellar hypoplasia (±, ±, ±, ±, ±)	Anteverted nares (+, +, +, ±, ±), characteristic
			Developmental delay (+, +, +, +, +)	Broad alveolar ridges (+, +, +, +, +), characteristic
			Holoprosencephaly (±, ±, ±, ±, ±)	Cardiac, anomalies, malformations (±, ±, ±, ±, ±)
			Hypogenesis, corpus callosum (±, ±, ±, ±, ±)	Cataract (±, ±, ±, ±, ±)
			Irritability (+, +, +, +, +)	Cholesterol (serum) (↓-n, ↓-n, ↓-n, ↓-n, ↓-n)
			Self injury (n, n, ±, ±, ±)	Cleft palate (±, ±, ±, ±, ±)
				Club foot (±, ±, ±, ±, ±)
				Cryptorchidism (±, ±, ±, ±, ±)
				Deafness, sensorineural (±, ±, ±, ±, ±)
				Epicanthal folds (+, +, +, +, +), characteristic
				Excess digital whorls (+, +, +, +, +), characteristic
				Feeding difficulties (+, +, +, ±, ±)
				Female genitalia in 46, XY (±, ±, ±, ±, ±)
				Growth retardation (+, +, +, +, +), characteristic
				Hirschsprung disease (±, ±, ±, ±, ±)
				Hypospadias (±, ±, ±, ±, ±)
				Intestinal dysmotility (+, +, ±, ±, ±)
				Liver dysfunction (±, ±, n, n, n)
				Microcephaly (+, +, +, +, +), characteristic
				Micrognathia (+, +, +, +, +), characteristic
				Polydactyly, postaxial (±, ±, ±, ±, ±)
				Ptosis of eyelid (±, ±, ±, ±, ±)
				Pulmonary hypoplasia (±, ±, ±, ±, ±)
				Pulmonary lobation, abnormal (±, ±, ±, ±, ±)
				Pyloric stenosis (±, ±, n, n, n)
				Renal agenesis (±, ±, ±, ±, ±)
				Renal hypoplasia (±, ±, ±, ±, ±)
				Rhizomelia (±, ±, ±, ±, ±)
				Strabismus (±, ±, ±, ±, ±)
				Toe syndactyly, 2-3 (+, +, +, +, +), characteristic
				Toe syndactyly, 2-5 (+, +, +, +, +), characteristic
Cerebrotendinous xanthomatosis*	183	Sterol 27-hydroxylase deficiency	Evoked potentials +/-, abnormal (EEG) (?, ?, ±, ±, ±), characteristic	25-Hydroxy-Vitamin D (plasma) (?, ?, ?, ↓-n, ↓-n)
		Cerebrotendinous Xanthomatosis	Ataxia (?, ?, ?, ±, ±)	27-Hydroxylase (fibroblasts) (↓, ↓, ↓, ↓, ↓), characteristic
		Van Bogaert-Scherer-Epstein disease	Dementia (?, ?, ?, ±, ±)	Adrenal insufficiency (?, ?, ?, ?, ±)
			Demyelination (?, ?, ?, ±, ?)	Angina (?, ?, ?, ±, ±)
			Developmental delay (?, ?, ±, ±, ±)	CYP27A1 gene (+, +, +, +, +)
			Expressive dysphasia (?, ?, ?, ±, ±)	Cataract (?, ?, ±, ±, ±)
			Lipid deposition (?, ?, ?, ±, ?)	Cholestane pentol glucuronide (urine) (↑, ↑, ↑, ↑, ↑), characteristic
			Neuropathy (?, ?, ?, ?, ±)	Cholestanol (plasma) (↑, ↑, ↑, ↑, ↑), characteristic
			Parkinsonism (?, ?, ?, ±, ?)	Cholesterol (serum) (?, ?, ?, n-↑, n-↑)
			Pyramidal signs (?, ?, ±, ±, ±)	Diarrhea (?, ±, ±, ?, ?)
			Regression (?, ?, ?, ±, ±)	Gallstones (?, ?, ?, ?, ±)
			Seizures (?, ?, ±, ±, ±)	Hyperthyroidism (?, ?, ?, ?, ±)
			Spastic paresis (?, ?, ±, ±, ±)	Hypothalamic dysfunction (?, ?, ?, ?, ±)
			Spinal cord, myelopathy (?, ?, ?, ?, ±)	Hypothyroidism (?, ?, ?, ?, ±)
				Ischaemic heart disease (?, ?, ?, ±, ±)
				Jaundice (±, ±, ±, ?, ?)
				Myocardial infarction (?, ?, ?, ±, ±)
				Osteoporosis (?, ?, ?, ?, ±)
				Pes cavus (?, ?, ?, ?, ±)
				Pigment granules in liver biopsy (?, ?, ?, ?, ±)
				Pituitary dysfunction (?, ?, ?, ?, ±)
				Respiratory failure (?, ?, ?, ?, ±)
				Xanthomas, tendon (?, ?, ?, ±, ±), characteristic
α-methylacyl-CoA racemase deficiency	188	α-Methylacyl-CoA racemase deficiency	Cognitive decline (?, ?, ?, ?, ±)	(25R)-3a,7a,12a-trihydroxy-5b-cholestan-26-oic acid, THCA (plasma) (↑, ↑, ↑, ↑, ↑), characteristic
		Congenital bile acid synthesis defect type 4	Developmental delay (?, ±, ?, ?, ?)	25-Hydroxy-Vitamin D (plasma) (↓, ?, ?, ?, ?), characteristic
			Epilepsy +/- encephalopathy (?, ?, ±, ±, ±)	ASAT/ALAT (plasma) (, , ↑, , )
			Headache (?, ?, ?, ±, ±)	Amino acids, all (, , ↑, , )
			Neuropathy (?, ?, ?, ?, ±)	C26:0 fatty acid (plasma) (, , n, n, n), characteristic
			Seizures (, , , , ±)	C27-bile acid (plasma) (, , ↑, ↑, ↑), characteristic
			Spastic paraparesis (?, ?, ?, ?, ±)	Cholestasis (↑, ?, ?, ?, ?)
			Tremor (?, ?, ?, ?, ±)	Gallstones (?, ?, ±, ±, ±), characteristic
				Gamma-glutamyl transpeptidase, GGT (plasma) (↑, ?, ?, ?, ?), characteristic
				Giant cell hepatitis (+, ?, ?, ?, ?)
				Hypothyroidism (?, ?, ?, ?, ±)
				Jaundice (±, ±, ?, ?, ?), characteristic
				LSI-MS, Taurotetra-[tri/penta]-hydroxycholestanoic acids (m/z 556,572,588) (urine) (↑, ↑, ↑, ↑, ↑), characteristic
				Phosphate (plasma) (, , ↑, , )
				Phytanic acid (serum) (, , ↑, , n-↑), characteristic
				Pigmentary retinopathy (?, ?, ?, ±, ±)
				Pristanic acid (serum) (, , ↑, , ↑), characteristic
				Rhabdomyolysis (, , , , ±)
				Transaminase (plasma) (↑, ?, ?, ?, ?), characteristic
				Vision, progressive loss (?, ?, ?, ±, ±)
				Vit K responsive bleeding (±, ?, ?, ?, ?), characteristic
				Vitamin E (plasma) (↓, ?, ?, ?, ?), characteristic
Creatine (3) (3*)
Arginine:glycine amidinotransferase deficiency*	105	Arginine:glycine amidinotransferase deficiency	Autism (n, +, +, +, +), characteristic	Creatine (MRS) (↓↓↓, ↓↓↓, ↓↓↓, ↓↓↓, ↓↓↓), characteristic
			Cerebral creatine deficiency (+++, +++, +++, +++, +++)	Creatine/creatinine ratio (urine) (↓-n, ↓-n, ↓-n, ↓-n, ↓-n), characteristic
			Developmental delay (n, +++, +++, +++, +++), characteristic	Creatinine (plasma) (↓-n, ↓-n, ↓-n, ↓-n, ↓-n)
			Epilepsy (n, +, +, +, +), characteristic	Creatinine (urine) (↓-n, ↓-n, ↓-n, ↓-n, ↓-n)
			Movement disorder (n, ±, ±, ±, ±), characteristic	Failure to thrive (n, +, +, +, +), characteristic
			Speech delay (n, +++, +++, +++, +++), characteristic	Guanidinoacetate (cerebrospinal fluid) (↓↓↓, ↓↓↓, ↓↓↓, ↓↓↓, ↓↓↓), characteristic
				Guanidinoacetate (plasma) (↓↓↓, ↓↓↓, ↓↓↓, ↓↓↓, ↓↓↓), characteristic
				Guanidinoacetate (urine) (↓↓↓, ↓↓↓, ↓↓↓, ↓↓↓, ↓↓↓), characteristic
Guanidinoacetate methyltransferase deficiency*	104	Guanidinoacetate methyltransferase deficiency	Autism (n, +++, +++, +++, +++), characteristic	Creatine (cerebrospinal fluid) (↓-n, ↓↓, ↓↓, ↓↓, ↓↓), characteristic
			Basal ganglia abnormalities (MRI) (n, +, +, +, +), characteristic	Creatine (plasma) (↓-n, ↓↓, ↓↓, ↓↓, ↓↓), characteristic
			Cerebral creatine deficiency (+++, +++, +++, +++, +++)	Creatine (urine) (↓-n, ↓↓, ↓↓, ↓↓, ↓↓), characteristic
			Developmental delay (n, +++, +++, +++, +++), characteristic	Creatinine (plasma) (↓-n, ↓, ↓, ↓, ↓), characteristic
			Epilepsy (n, ++, ++, ++, ++), characteristic	Creatinine (urine) (↓-n, ↓, ↓, ↓, ↓), characteristic
			Movement disorder (n, +, +, +, +), characteristic	Guanidinoacetate (cerebrospinal fluid) (↑↑↑, ↑↑↑, ↑↑↑, ↑↑↑, ↑↑↑), characteristic
			Speech delay (n, +++, +++, +++, +++), characteristic	Guanidinoacetate (plasma) (↑↑↑, ↑↑↑, ↑↑↑, ↑↑↑, ↑↑↑), characteristic
				Guanidinoacetate (urine) (↑↑↑, ↑↑↑, ↑↑↑, ↑↑↑, ↑↑↑), characteristic
				Osteoporosis (, , , ±, )
Creatine transporter deficiency*	106	Creatine transporter deficiency	Autism (n, +++, +++, +++, +++), characteristic	Constipation (?, ±, ±, ±, ±)
		X-linked creatine deficiency syndrome	Cerebral creatine deficiency (?, +++, +++, +++, +++), characteristic	Creatine/creatinine ratio (urine) (?, ↑↑, ↑↑, ↑↑, ↑↑), characteristic
		CrT or SLC6A8 deficiency	Developmental delay (n, +++, +++, +++, +++), characteristic	Muscle mass, low (?, ±, +, +, +)
			Epilepsy (n, +, +, +, +), characteristic
			Speech delay (n, +++, +++, +++, +++), characteristic
Glutathione (1) (0*)
Severe glutathione synthetase deficiency	512	Glutathione synthetase deficiency, sever	Ataxia (?, ±, ±, ±, ±)	5-Oxoproline (urine) (↑↑↑, ↑↑↑, ↑↑↑, ↑↑↑, ↑↑↑), characteristic
		5-oxoprolinuria	Hypertonia (±, ±, ±, ±, ±)	Acidosis (+, +, +, +, +), characteristic
		Pyroglutamic aciduria	Hypotonia (±, ±, ±, ±, ±)	Adaptation, dark impaired (?, ?, ±, ±, ±)
			Neurological symptoms (±, ±, ±, ±, ±), characteristic	Anemia, hemolytic (+, +, +, +, +), characteristic
			Retardation, psychomotor (±, ±, ±, ±, ±)	Anemia, hemolytic (+, +, +, +, +), characteristic
			Seizures (±, ±, ±, ±, ±)	Corneal clouding (?, ?, ±, ±, ±)
				Gamma-glutathione synthetase (fibroblasts) (↓↓↓, ↓↓↓, ↓↓↓, ↓↓↓, ↓↓↓)
				Gamma-glutathione synthetase (red blood cells) (↓↓↓, ↓↓↓, ↓↓↓, ↓↓↓, ↓↓↓)
				Glutathione (red blood cells) (↓↓, ↓↓, ↓↓, ↓↓, ↓↓), characteristic
				Hemoglobin (blood) (↓, ↓, ↓, ↓, ↓), characteristic
				Jaundice (±, ±, ±, ±, ±)
				Lactate (plasma) (↑, ↑, ↑, ↑, ↑), characteristic
				Lactic acidosis (+, +, +, +, +), characteristic
				Myopathy (±, ±, ±, ±, ±)
				Pigmentary retinopathy (?, ?, ±, ±, ±)
				Recurrent bacterial infections (±, ±, ±, ±, ±)
				Recurrent bacterial infections (±, ±, ±, ±, ±), characteristic
				Reticulocytes (blood) (↑, ↑, ↑, ↑, ↑), characteristic
Fatty aldehydes (1) (0*)
Sjögren-Larsson syndrome	657	Sjogren-Larsson syndrome	Intellectual disability (, , +, , ), characteristic	Aldehyde dehydrogenase (fibroblests) (, , ↓, , ), characteristic
		Fatty aldehyde dehydrogenase deficiency	Leukoencephalopathy (, +, +, , ), characteristic	Ichthyosis (, +, +, , ), characteristic
		Ichthyosis, spastic neurologic disorder and oligophrenia	Spastic paraplegia (, , +, , )	Macular dystrophy (, +, +, , ), characteristic
Fatty acids, carnitine and ketones (9) (6*)
Carnitine-acylcarnitine translocase deficiency*	229	Carnitine acylcarnitine translocase deficiency (30 patients)	Coma (±, ±, ±, ?, ?), characteristic	Adipic acid (urine) (n-↑, n-↑, n-↑, n-↑, n-↑), characteristic	X*	X* (DE)
			Lethargy (±, ±, ±, ?, ?), characteristic	C14:0-Acylcarnitine (dried blood spot) (↑, ↑, ↑, ↑, ↑), characteristic
				C14:0-Acylcarnitine (serum) (↑, ↑, ↑, ↑, ↑), characteristic
				C16-C18 Acylcarnitine (↑, ↑, ↑, ?, ?), characteristic
				C16:0-Acylcarnitine (plasma) (↑, ↑, ↑, ↑, ↑), characteristic
				C18:0-Acylcarnitine (dried blood spot) (↑, ↑, ↑, ↑, ↑), characteristic
				C18:0-Acylcarnitine (plasma) (↑, ↑, ↑, ↑, ↑), characteristic
				C18:1-Acylcarnitine (dried blood spot) (↑, ↑, ↑, ↑, ↑), characteristic
				C18:1-Acylcarnitine (plasma) (↑, ↑, ↑, ↑, ↑), characteristic
				C18:2-Acylcarnitine (dried blood spot) (↑, ↑, ↑, ↑, ↑), characteristic
				C18:2-Acylcarnitine (plasma) (↑, ↑, ↑, ↑, ↑), characteristic
				Cardiac arrhythmias, severe (+++, +++, +, ?, ?), characteristic
				Cardiomyopathy (+++, +++, +, ?, ?), characteristic
				Carnitine, free (dried blood spot) (↓-n, ↓-n, ↓-n, ?, ?)
				Carnitine, free (plasma) (↓-n, ↓-n, ↓-n, ?, ?)
				Creatine kinase (plasma) (↑↑, ↑↑, ↑↑↑, ?, ?), characteristic
				Dicarboxylic acids (urine) (n-↑, n-↑, n-↑, ?, ?)
				Glucose (plasma) (↓-n, ↓-n, ↓-n, ?, ?)
				Hypotonia, muscular-axial (±, ±, ±, ?, ?), characteristic
				Ketones, during hypoglycemia (↓, ↓, ↓, ?, ?), characteristic
				Lactate (plasma) (↑, ↑, ↑, ?, ?), characteristic
				Lethality of severe phenotypes, high (+++, +++, +, ?, ?), characteristic
				Liver dysfunction (±, ±, ±, ?, ?), characteristic
				Long-chain acylcarnitine (↑, ↑, ↑, , ), characteristic
				Sebacic acid (urine) (n-↑, n-↑, n-↑, n-↑, n-↑), characteristic
				Skeletal myopathy (±, ±, ±, ?, ?), characteristic
				Suberic acid (urine) (n-↑, n-↑, n-↑, n-↑, n-↑), characteristic
				Sudden death (+, +, +, ?, ?)
				Transaminase (plasma) (↑, ↑, ↑, ?, ?), characteristic
Hepatocardiomuscular carnitine palmitoyltransferase II deficiency*	230	Carnitine palmitoyltransferase 2 deficiency	Coma (±, ±, ±, n, n), characteristic	Adipic acid (urine) (n-↑, n-↑, n-↑, n-↑, n-↑)	X*	X* (DE)
		Carnitine palmitoyl-CoA transferase 2 deficiency	Lethargy (±, ±, ±, n, n), characteristic	C14:0-Acylcarnitine (dried blood spot) (n-↑, n-↑, n-↑, n-↑, n-↑)
				C14:0-Acylcarnitine (serum) (n-↑, n-↑, n-↑, n-↑, n-↑)
				C16-C18 Acylcarnitine (n-↑, n-↑, n-↑, n-↑, n-↑)
				C16:0-Acylcarnitine (dried blood spot) (n-↑, n-↑, n-↑, n-↑, n-↑)
				C16:0-Acylcarnitine (plasma) (n-↑, n-↑, n-↑, n-↑, n-↑)
				C18:0-Acylcarnitine (dried blood spot) (n-↑, n-↑, n-↑, n-↑, n-↑)
				C18:0-Acylcarnitine (plasma) (n-↑, n-↑, n-↑, n-↑, n-↑)
				C18:1-Acylcarnitine (dried blood spot) (n-↑, n-↑, n-↑, n-↑, n-↑)
				C18:1-Acylcarnitine (plasma) (n-↑, n-↑, n-↑, n-↑, n-↑)
				C18:2-Acylcarnitine (dried blood spot) (n-↑, n-↑, n-↑, n-↑, n-↑)
				C18:2-Acylcarnitine (plasma) (n-↑, n-↑, n-↑, n-↑, n-↑)
				Cardiomyopathy (±, ±, ±, n, n), characteristic
				Carnitine, free (dried blood spot) (↓-n, ↓-n, ↓-n, ↓-n, ↓-n)
				Carnitine, free (plasma) (↓-n, ↓-n, ↓-n, ↓-n, ↓-n)
				Creatine kinase (plasma) (n-↑, n-↑, n-↑↑↑, n-↑↑↑, n-↑↑↑)
				Dicarboxylic acids (urine) (n-↑, n-↑, n-↑, n-↑, n-↑)
				Glucose (plasma) (↓-n, ↓-n, ↓-n, ?, ?)
				Hypotonia, muscular-axial (±, ±, ±, ±, ±), characteristic
				Ketones, during hypoglycemia (↓, ↓, ↓, ?, ?)
				Liver dysfunction (±, ±, ±, n, n), characteristic
				Long-chain acylcarnitine (n-↑, n-↑, n-↑, n-↑, n-↑)
				Malformations (brain) (+, n, n, n, n)
				Malformations (kidney) (+, n, n, n, n)
				Rhabdomyolysis, exercise induced (n, ?, +++, +++, +++), characteristic
				Sebacic acid (urine) (n-↑, n-↑, n-↑, n-↑, n-↑)
				Skeletal myopathy (±, ±, ±, ±, ±), characteristic
				Suberic acid (urine) (n-↑, n-↑, n-↑, n-↑, n-↑)
				Transaminase (plasma) (n-↑, n-↑, n-↑↑↑, n-↑↑↑, n-↑↑↑)
Long-chain 3-hydroxyacyl-CoA dehydrogenase deficiency*	178	Isolated deficiency of long-chain 3-hydroxyacyl-CoA dehydrogenase	Coma (±, ±, ±, n, n), characteristic	3-Hydroxydicarboxylic acid (urine) (n-↑, n-↑, n-↑, n-↑, n)	X	X (NL), X* (DE)
			Lethargy (±, ±, ±, n, n), characteristic	Ammonia (blood) ((↑), (↑), (↑), n, n-↑)
			Neuropathy, peripheral (n, n, ±, ±, ±), characteristic	C14-OH 3-Hydroxy tetradecanoylcarnitine (plasma) (n-↑, n-↑, n-↑, n-↑, n-↑)
				C16-C18 Hydroxyacylcarnitine (n-↑, n-↑, n-↑, n-↑, n-↑)
				C16-OH 3-Hydroxy hexadecanoylcarnitine (plasma) (n-↑, n-↑, n-↑, n-↑, n-↑)
				C18:1-OH 3-Hydroxy octadecenoylcarnosine (plasma) (n-↑, n-↑, n-↑, n-↑, n-↑)
				Cardiac arrhythmia (±, ±, ?, ?, ?), characteristic
				Cardiomyopathy (±, ±, ±, n, n), characteristic
				Carnitine, free (dried blood spot) (↓-n, ↓-n, ↓-n, ↓-n, ↓-n)
				Carnitine, free (plasma) (↓-n, ↓-n, ↓-n, ↓-n, ↓-n)
				Creatine kinase (plasma) (n-↑, n-↑, n-↑↑, n-↑↑, n-↑↑)
				Dicarboxylic acids (urine) (n-↑, n-↑, n-↑, n-↑, n)
				Glucose (plasma) (↓-n, ↓-n, ↓-n, ?, ?)
				Hypotonia, muscular-axial (+, +, +, +, +), characteristic
				Intrauterine growth retardation (+, ?, ?, ?, ?)
				Ketones, during hypoglycemia (↓, ↓, ↓, ?, ?)
				Lactate (plasma) (n-↑, n-↑, n, n, n)
				Lactic acidosis (±, ±, n, n, n)
				Liver dysfunction (±, ±, ±, ±, ±), characteristic
				Maternal HELLP syndrome (+, ?, ?, ?, ?)
				Pigmentary retinopathy (n, ±, ±, ±, ±), characteristic
				Rhabdomyolysis, exercise induced (n, ±, ++, ++, ++), characteristic
				Skeletal myopathy (+, +, +, +, +), characteristic
				Transaminase (plasma) (n-↑, n-↑, n-↑↑, n-↑↑, n-↑↑)
Trifunctional protein deficiency*	232	Trifunctional protein α subunit deficiency	Coma (±, ±, ±, n, n), characteristic	3-Hydroxyadipic acid (urine) (n-↑, n-↑, n-↑, n-↑, n)	X
		Long-chain hydroxyacyl-CoA dehydrogenase or complete mitochondrial trifunctional protein deficiency	Lethargy (±, ±, ±, n, n), characteristic	3-Hydroxydicarboxylic acid (urine) (n-↑, n-↑, n-↑, n-↑, n)
			Neuropathy, peripheral (n, n, ±, +, ++), characteristic	3-Hydroxysebacic acid (urine) (n-↑, n-↑, n-↑, n-↑, n)
				3-Hydroxysuberic acid (urine) (n-↑, n-↑, n-↑, n-↑, n)
				Adipic acid (urine) (n-↑, n-↑, n-↑, n-↑, n)
				Ammonia (blood) (↑, ↑, ↑, n, n)
				C12-OH 3-Hydroxy dodecanoylcarnitine (plasma) (n-↑, n-↑, n-↑, n-↑, n-↑)
				C14-OH 3-Hydroxy tetradecanoylcarnitine (plasma) (n-↑, n-↑, n-↑, n-↑, n-↑)
				C14:0-Hydroxyacylcarnitine (dried blood spot) (n-↑, n-↑, n-↑, n-↑, n-↑)
				C14:0-Hydroxyacylcarnitine (plasma) (n-↑, n-↑, n-↑, n-↑, n-↑)
				C14:1 Tetradecenoylcarnitine (plasma) (n-↑, n-↑, n-↑, n-↑, n-↑)
				C14:1-Acylcarnitine (dried blood spot) (n-↑, n-↑, n-↑, n-↑, n-↑)
				C14:1-Acylcarnitine (plasma) (n-↑, n-↑, n-↑, n-↑, n-↑)
				C14:1-Hydroxyacylcarnitine (dried blood spot) (n-↑, n-↑, n-↑, n-↑, n-↑)
				C14:1-Hydroxyacylcarnitine (plasma) (n-↑, n-↑, n-↑, n-↑, n-↑)
				C16 Palmitoylcarnitine (plasma) (n-↑, n-↑, n-↑, n-↑, n-↑)
				C16-C18 Hydroxyacylcarnitine (n-↑, n-↑, n-↑, n-↑, n-↑)
				C16:0-Hydroxyacylcarnitine (dried blood spot) (n-↑, n-↑, n-↑, n-↑, n-↑)
				C16:0-Hydroxyacylcarnitine (plasma) (n-↑, n-↑, n-↑, n-↑, n-↑)
				C16:1-Hydroxyacylcarnitine (dried blood spot) (n-↑, n-↑, n-↑, n-↑, n-↑)
				C16:1-Hydroxyacylcarnitine (plasma) (n-↑, n-↑, n-↑, n-↑, n-↑)
				C18-OH 3-Hydroxy octadecanoylcarnitine (plasma) (n-↑, n-↑, n-↑, n-↑, n-↑)
				C18:0-Hydroxyacylcarnitine (dried blood spot) (n-↑, n-↑, n-↑, n-↑, n-↑)
				C18:0-Hydroxyacylcarnitine (plasma) (n-↑, n-↑, n-↑, n-↑, n-↑)
				C18:1 Octadecenoylcarnitine (plasma) (n-↑, n-↑, n-↑, n-↑, n-↑)
				C18:1-Hydroxyacylcarnitine (dried blood spot) (n-↑, n-↑, n-↑, n-↑, n-↑)
				C18:1-Hydroxyacylcarnitine (plasma) (n-↑, n-↑, n-↑, n-↑, n-↑)
				C18:1-OH 3-Hydroxy octadecenoylcarnosine (plasma) (n-↑, n-↑, n-↑, n-↑, n-↑)
				C18:2 Octadecadienoylcarnitine (plasma) (n-↑, n-↑, n-↑, n-↑, n-↑)
				C18:2-Hydroxyacylcarnitine (dried blood spot) (n-↑, n-↑, n-↑, n-↑, n-↑)
				C18:2-Hydroxyacylcarnitine (plasma) (n-↑, n-↑, n-↑, n-↑, n-↑)
				Cardiac arrhythmia (n - ↑↑↑, n - ↑↑↑, ?, ?, ?), characteristic
				Cardiomyopathy (±, ±, ±, n, n), characteristic
				Carnitine, free (dried blood spot) (↓-n, ↓-n, ↓-n, ↓-n, ↓-n)
				Carnitine, free (plasma) (↓-n, ↓-n, ↓-n, ↓-n, ↓-n)
				Creatine kinase (plasma) (n-↑, n-↑, n-↑↑, n-↑↑, n-↑↑)
				Dicarboxylic acids (urine) (n-↑, n-↑, n-↑, n-↑, n)
				Glucose (plasma) (↓-n, ↓-n, ↓-n, ?, ?)
				Intrauterine cardiomyopathy (?, ?, ?, ?, ?)
				Intrauterine growth retardation (+, +, ?, ?, ?)
				Ketones, during hypoglycemia (↓, ↓, ↓, ?, ?)
				Lactate (plasma) (n-↑, n-↑, n, n, n)
				Lactic acidosis (±, ±, n, n, n)
				Liver dysfunction (±, ±, ±, ±, ±), characteristic
				Maternal HELLP syndrome (+, ?, ?, ?, ?)
				Pigmentary retinopathy (n, ±, ±, ±, ±), characteristic
				Sebacic acid (urine) (n-↑, n-↑, n-↑, n-↑, n)
				Skeletal myopathy (+, +, +, +, +), characteristic
				Suberic acid (urine) (n-↑, n-↑, n-↑, n-↑, n)
				Transaminase (plasma) (n-↑, n-↑, n-↑↑, n-↑↑, n-↑↑)
Malonyl-CoA decarboxylase deficiency*	177	Malonic aciduria	Basal ganglia lesions (MRI) (±, ±, ±, ±, ±)	3-Hydroxybutyric acid (urine) (n-↑↑, n-↑↑, n-↑↑, n-↑↑, n-↑↑)	X*
		Malonyl-CoA decarboxylase deficiency	Developmental delay (±, +, +, ±, ±), characteristic	Adipic acid (urine) (n-↑↑, n-↑↑, n-↑↑, n-↑↑, n-↑↑)
			Dystonia (±, ±, ±, ±, ±)	Ammonia (blood) (n-↑, n-↑, n-↑, n-↑, n-↑)
			Encephalopathy acute, precipitated by infection (±, ±, ±, ±, ±)	Base excess (±, ±, ±, ±, ±)
			Epilepsy (±, ±, ±, ±, ±)	C3-DC Malonylcarnitine (↑, ↑, ↑, ↑, ↑), characteristic
			Frontotemporal atrophy (MRI) (±, ±, ±, ±, ±)	C4-DC Methylmalonylcarnitine (urine) (↑, ↑, ↑, ↑, ↑), characteristic
			White matter abnormalities (MRI) (±, ±, ±, ±, ±)	Cardiomyopathy (±, +, +, +, +), characteristic
				Carnitine, free (dried blood spot) (↓-n, ↓-n, ↓-n, ↓-n, ↓-n)
				Carnitine, free (plasma) (↓-n, ↓-n, ↓-n, ↓-n, ↓-n)
				Cholesterol (serum) (↓-n, ↓-n, ↓-n, ↓-n, ↓-n)
				Ethylmalonic acid (urine) (n-↑↑, n-↑↑, n-↑↑, n-↑↑, n-↑↑)
				Fumaric acid (urine) (n-↑↑, n-↑↑, n-↑↑, n-↑↑, n-↑↑)
				Glucose (plasma) (↓-n, ↓-n, ↓-n, ↓-n, ↓-n)
				Glutaric acid (urine) (n-↑, n-↑, n-↑, n-↑, n-↑)
				Hepatomegaly (+, +, ±, ±, ±)
				Hypoglycemia (±, ±, ±, ±, ±)
				Hypotonia, muscular-axial (±, ±, ±, ±, ±)
				Ketones (plasma) (n-↑↑, n-↑↑, n-↑↑, n-↑↑, n-↑↑)
				Ketones (urine) (n-↑↑, n-↑↑, n-↑↑, n-↑↑, n-↑↑)
				Lactate (plasma) (n-↑↑, n-↑↑, n-↑↑, n-↑↑, n-↑↑)
				Malic acid (urine) (n-↑↑, n-↑↑, n-↑↑, n-↑↑, n-↑↑)
				Malonic acid (urine) (↑-↑↑↑, ↑-↑↑↑, ↑-↑↑↑, ↑-↑↑↑, ↑-↑↑↑), characteristic
				Malonyl-CoA decarboxylase activity (↓, ↓, ↓, ↓, ↓), characteristic
				Metabolic acidosis (±, ±, ±, ±, ±)
				Methylmalonic acid (urine) (n-↑, n-↑, n-↑, n-↑, n-↑)
				Sebacic acid (urine) (n-↑↑, n-↑↑, n-↑↑, n-↑↑, n-↑↑)
				Suberic acid (urine) (n-↑↑, n-↑↑, n-↑↑, n-↑↑, n-↑↑)
				Succinic acid (urine) (n-↑↑, n-↑↑, n-↑↑, n-↑↑, n-↑↑)
				Urine MMA/MA ratio (↓, ↓, ↓, ↓, ↓), characteristic
				Vomiting (+, +, +, ±, ±), characteristic
ELOVL4 deficiency	1244	Very long-chain fatty acid elongase 4 deficiency, neurologic phenotype	Ataxia (-, +, +++, +++, +++)	Ichthyosis (+++, ++, ±, +, ?)
		Pseudo-Sjögren-Larsson syndrome (recessive)	Developmental delay (±, +, +, ±, ±)
			Seizures (, +, , , )
		Spinocerebellar ataxia type 34 (dominant)	Spasticity (, +, +, , )
Docosahexanoic acid transporter deficiency	1043	Docosahexanoic acid transporter deficiency	Developmental delay (+, +, +, +, +)	Lysophosphatidylcholine, plasma (+, +, +, +, +)
		Autosomal recessive primary microcephaly type 15	Hypotonia (+, +, +, +, +)
			Microcephaly (++, ++, ++, ++, ++), characteristic
			Seizures (+, +, +, , )
			Spasticity (, +, +, , )
TANGO2 deficiency	594	Recurrent metabolic encephalomyopathic crises associated with rhabdomyolysis, cardiac arrhythmias, and neurodegeneration	Brain atrophy (MRI) (, , +, , ), characteristic	Acylcarnitine (, , ↑, , ), characteristic
		TANGO2 deficiency	Intellectual disability (, , +, , ), characteristic	Ammonia (blood) (, , n-↑, , )
			Neurodegenerative disease (, , +, , ), characteristic	Cardiac arrhythmia (, , +, , ), characteristic
			Seizures (, , +, , ), characteristic	Creatine kinase (plasma) (, , ↑, , ), characteristic
			Spasticity (, , +, , )	Dicarboxylic acids (urine) (, , ↑, , ), characteristic
				Glucose (plasma) (, , ↓, , ), characteristic
				Hypoglycemia (, , +, , ), characteristic
				Lactate (plasma) (, , ↑, , ), characteristic
				Optic atrophy (, , ±, , )
				Rhabdomyolysis (, , +, , ), characteristic
Mitochondrial acetoacetyl-CoA thiolase deficiency*	65	Alpha-methylacetoacetic aciduria	Abnormalities in the putamen (±, ±, ±, ±, ±)	2-Ethylhydracrylic acid (urine) (↑, ↑, ↑, ↑, ↑), characteristic	X
		Beta-Ketothiolase deficiency	Ataxia (±, ±, ±, ±, ±)	2-Methyl-3-hydroxybutyric acid (urine) (↑, ↑, ↑, ↑, ↑), characteristic
		3-Oxothiolase deficiency	Basal ganglia abnormalities (MRI) (±, ±, ±, ±, ±)	2-Methylacetoacetic acid (urine) (↑, ↑, ↑, ↑, ↑), characteristic
			Basal ganglia lesions (MRI) (±, ±, ±, ±, ±)	3-Hydroxy-n-butyric acid (blood) (↑, ↑, ↑, ?, ?)
			Brain edema (MRI) (±, ±, ±, ±, ±)	3-Hydroxy-n-butyric acid (urine) (↑, ↑, ↑, ?, ?), characteristic
			Coma, during ketoacidotic episodes (±, ±, ±, ±, ±), characteristic	3-Oxothiolase activity (fibroblasts) (↓, ↓, ↓, ↓, ↓), characteristic
			Dentate nucleus lesions (MRI) (±, ±, ±, ±, ±)	Acetoacetate (blood) (↑, ↑, ↑, ?, ?)
			Hyperintensities (T2) of the globus pallidus (MRI) (±, ±, ±, ±, ±)	Acetoacetate (urine) (↑, ↑, ↑, ?, ?)
			Hypertonia (±, ±, ±, ±, ±)	Acetone-like odor to the breath (±, ±, ?, ?, ?)
			Hypotonia (±, ±, ±, ±, ±)	Ammonia (blood) (n-↑, n-↑, n-↑, n-↑, n-↑)
			Lethargy, during ketoacidotic episodes (±, ±, ±, ±, ±), characteristic	Anion gap (+, +, +, +, +)
			Movement disorder (±, ±, ±, ±, ±)	C5-OH 2-Methyl-3-hydroxy-butyrylcarnitine (blood) (↑, ↑, ↑, ↑, ↑), characteristic
			Pyramidal signs (±, ±, ±, ±, ±)	C5-OH 2-Methyl-3-hydroxy-butyrylcarnitine (plasma) (↑, ↑, ↑, ↑, ↑), characteristic
			Retardation, psychomotor (±, ±, ±, ±, ±)	C5:1 Tiglylcarnitine (blood) (↑, ↑, ↑, ↑, ↑), characteristic
			Seizures (±, ±, ±, ±, ±)	C5:1 Tiglylcarnitine (plasma) (↑, ↑, ↑, ↑, ↑), characteristic
				Cardiomyopathy (±, ±, ±, ±, ±)
				Carnitine, esterfied (plasma) (↑, ↑, ↑, ↑, ↑)
				Carnitine, free (dried blood spot) (↓, ↓, ↓, ↓, ↓), characteristic
				Carnitine, free (plasma) (↓, ↓, ↓, ↓, ↓), characteristic
				Choline (MRS) (n-↑, n-↑, n-↑, n-↑, n-↑)
				Dicarboxylic acids (urine) (n, n, n, n, n)
				Failure to thrive (±, ±, ±, ±, ±)
				Free fatty acids (serum) (n, n, n, ?, ?)
				Glucose (plasma) (↓-↑, ↓-↑, ↓-↑, ↓-↑, ↓-↑)
				Glycine (plasma) (n-↑, n-↑, n-↑, n-↑, n-↑)
				Hepatomegaly (+, +, +, ±, ±), characteristic
				Hypotonia, muscular-axial (±, ±, ±, ±, ±)
				Ketoacidosis (+, +, +, +, +), characteristic
				Ketones (plasma) (↑, ↑, ↑, ↑, ↑), characteristic
				Ketones (urine) (↑, ↑, ↑, ↑, ↑), characteristic
				Lactate (MRS) (n-↑, n-↑, n-↑, n-↑, n-↑)
				Liver dysfunction (±, +, +, ±, ±)
				Metabolic acidosis (+, +, +, +, +)
				Neutropenia (±, ±, ±, ±, ±)
				Respiratory distress (±, ±, ±, ±, ±)
				Thrombocytopenia (±, ±, ±, ±, ±)
				Tiglylglycine (urine) (↑-↑↑↑, ↑-↑↑↑, ↑-↑↑↑, ↑-↑↑↑, ↑-↑↑↑), characteristic
				Uric acid (plasma) (n-↑, n-↑, n-↑, n-↑, n-↑)
				Vomiting, episodic (+, +, +, +, +), characteristic
Complex lipids (8) (0*)
Choline kinase β deficiency	1047	Congenital muscular dystrophy, megaconial type	Developmental delay (+, +, +, +, )	Creatine kinase (plasma) (↑↑, ↑↑, ↑↑, , ), characteristic
			Hypotonia (++, ++, ++, ++, )
			Seizures ( , ±, ±, ±, )
PLA2G6-associated neurodegeneration	760		Hypotonia (+, +, +, , )	Aspartate aminotransferase (plasma) (↑, ↑, ↑, ↑, )
			Psychomotor regression (-, +, +, +, )	Lactate dehydrogenase (plasma) (↑, ↑, ↑, ↑, )
			Seizures ( , ±, ±, ±, )
			Spasticity ( , , +, +, +)
ABHD12 deficiency (PHARC syndrome)	765	ABHD12 deficiency	Ataxia (-, +, +, +++, +++)	Phytanic acid (serum) (n, n, n, n, n), characteristic
		Polyneuropathy, hearing loss, ataxia, retinitis pigmentosa, and cataract (PHARC) syndrome	Polyneuropathy (-, +, +, +++, +++)	Pristanic acid (serum) (n, n, n, n, n), characteristic
			Seizures (?, ±, ±, ±, ±)
Fatty acid hydroxylase-associated neurodegeneration (FAHN)	1054	Fatty acid 2-hydroxylase deficiency	Developmental regression (-, -, +, +, +)	Optic atrophy (, , ±, ±, ±)
		Autosomal recessive spastic paraplegia type 35	Seizures (?, ?, ±, ±, ±)
		Fatty acid hydroxylase-associated neurodegeneration (FAHN)	Spasticity (-, ±, +++, +++, +++)
Ceramide synthase 1 deficiency	1208	Ceramide synthase 1 deficiency	Myoclonus (-, -, +++, +++, +++), characteristic
		Progressive myoclonic epilepsy type 8	Seizures, tonic clonic (-, ±, ++, ++, ++)
Ceramide transfer protein superactivity	1056	Ceramide transfer protein superactivity
		Autosomal dominant mental retardation type 34
Palmitoyl-protein thioesterase 1 deficiency	305	Ceroid lipofuscinosis, neuronal, 1	Ataxia (-, +, +++, +++, +++)	EM, Storage material (++, +++, +++, +++, +++)
		Santavuori-Haltia disease	Cerebellar atrophy (MRI) (±, ++, +++, +++, +++)	Lysosomal palmitoyl protein thioesterase-1 (dried blood spot) (↓↓↓, ↓↓↓, ↓↓↓, ↓↓↓, ↓↓↓), characteristic
		Lysosomal palmitoyl protein thioesterase-1 deficiency	Cerebral atrophy (MRI) (±, ++, +++, +++, +++), characteristic	Lysosomal palmitoyl protein thioesterase-1 (fibroblasts) (↓↓↓, ↓↓↓, ↓↓↓, ↓↓↓, ↓↓↓), characteristic
			Developmental regression (-, ++, +++, +++, +++), characteristic	Lysosomal palmitoyl protein thioesterase-1 (leukocytes) (↓↓↓, ↓↓↓, ↓↓↓, ↓↓↓, ↓↓↓), characteristic
			Dystonia (-, +, +++, +++, +++)	Maculopathy (-, ±, +++, +++, +++), characteristic
			EEG, abnormal (-, +, +++, +++, +++)	Microcephaly (±, ++, +++, +++, +++), characteristic
			ERG, abnormal (-, +, +++, +++, +++)	Muscular atrophy (±, ++, +++, +++, +++), characteristic
			Epilepsy (-, ±, +++, +++, +++), characteristic	Optic atrophy (-, +, +++, +++, +++)
			Language difficulties (-, +, +++, +++, +++)	Retinopathy (-, ±, +++, +++, +++), characteristic
			Movement disorder (-, +, +++, +++, +++), characteristic	Spinal muscular atrophy (±, ++, +++, +++, +++)
			Myoclonic epilepsy (-, ±, +++, +++, +++)	Vision loss (±, +, +++, +++, +++), characteristic
			Myoclonus (-, +, +++, +++, +++)
			Neurodegenerative disease (-, ++, +++, +++, +++)
			SSEP, abnormal (-, ±, +++, +++, +++)
			Seizures, myoclonic (-, ±, +++, +++, +++), characteristic
			Seizures, tonic clonic (-, ±, +++, +++, +++)
			Spasticity (-, ±, +++, +++, +++)
			Speech delay (-, +, +++, +++, +++)
			VEP, abnormal (-, ±, +++, +++, +++)
			White matter abnormalities (MRI) (-, ++, ++, ±, ±)
Lowe syndrome	1061	Phosphatidylinositol 4,5-bisphosphate-5-phosphatase deficiency	Developmental delay (?, ±, ±, ±, ±), characteristic	Amino acids, all (urine) (, , ↑, , )
		Dent disease type 2	Hypotonia (+, +, +, , )
			Seizures (, ±, ±, ±, )
Carbohydrates and polyols (8) (4*)
Triose phosphate isomerase deficiency	653	Triosephosphate isomerase deficiency	Dystonia (, ±, ±, ±, )	Anemia, hemolytic (, +, +, +, ), characteristic
		Hemolytic anemia due to triosephosphate isomerase deficiency	Intellectual disability (, ±, ±, ±, ), characteristic	Dihydroxyacetone phosphate (red blood cells) (, ↑, ↑, ↑, ), characteristic
		Hereditary nonspherocytic hemolytic anemia due to triosephosphate isomerase deficiency	Seizures (, ±, ±, ±, )	Recurrent infections (, +, +, +, ), characteristic
			Stroke (, , , ±, )
			Tremor (, ±, ±, ±, )
Phosphoglycerate kinase deficiency	502	Muscle phosphoglycerate kinase deficiency	Retardation, motor (?, ±, ±, ±, ±)	Anemia, hemolytic (?, ±, ±, ±, ±), characteristic
			Seizures (?, ±, ±, ±, ±)	Bilirubin (plasma) (?, n-↑, n-↑, n-↑, n-↑)
				Creatine kinase (plasma) (?, n-↑, n-↑, n-↑, n-↑)
				Exertion intolerance (?, ±, ±, ±, ±), characteristic
				Muscle cramps (?, ±, ±, ±, ±), characteristic
				Muscle pain. (?, ±, ±, ±, ±), characteristic
				Muscle weakness (?, ±, ±, ±, ±), characteristic
				Myoglobin (urine) (?, n-↑, n-↑, n-↑, n-↑)
				Phosphoglycerate kinase (blood cells) (?, ↓, ↓, ↓, ↓)
				Phosphoglycerate kinase (muscle) (?, ↓, ↓, ↓, ↓)
				RBC life span (?, ↓-n, ↓-n, ↓-n, ↓-n)
				Reticulocytes (blood) (?, n-↑, n-↑, n-↑, n-↑), characteristic
				Retinal dystrophy (?, ±, ±, ±, ±)
GLUT1 deficiency*	480	Glucose transporter-1 deficiency	Ataxia (?, ±, ±, ±, ±)	Anemia, hemolytic (?, ±, ±, ±, ±)
		GLUT1 deficiency	Developmental delay (?, ±, ±, ±, ±), characteristic	GLUT1 in RBC (Western blot) (↓, ↓, ↓, ↓, ↓)
			Dystonia (?, ±, ±, ±, ±)	Glucose (cerebrospinal fluid) (↓, ↓, ↓, ↓, ↓), characteristic
			Intellectual disability (?, ±, ±, ±, ±), characteristic	Glucose (cerebrospinal fluid) / Glucose (plasma) ratio (↓, ↓, ↓, ↓, ↓), characteristic
			Movement disorder, complex, paroxysmal (?, ±, ±, ±, ±), characteristic	Glucose uptake (red blood cells) (↓, ↓, ↓, ↓, ↓)
			Seizures (?, ±, ±, ±, ±), characteristic	Hypotonia, muscular-axial (?, ±, ±, ±, ±)
				Lactate (cerebrospinal fluid) (↓-n, ↓-n, ↓-n, ↓-n, ↓-n)
				Microcephaly (?, ±, ±, ±, ±), characteristic
SLC45A1-neuronal glucose transporter deficiency	667	Intellectual developmental disorder with neuropsychiatric features SLC45A1	Anxiety (, , , , +)	Dysmorphic features (, , +, , +), characteristic
		Brain glucose transporter SLC45A1 deficiency	Autism (, , +, , ±)	Glucose (cerebrospinal fluid) (, , n, , n), characteristic
			Behavioral abnormalities (, , , , +)	Glucose (plasma) (, , n, , n)
			Intellectual disability (, , +, +, +), characteristic
			Seizures (, , ±, +, +)
			Stereotyped hand movements (, , , , ±)
Hyperinsulinism-hyperammonemia syndrome*	567	Hyperinsulinism-hyperammonemia syndrome	Convulsions (±, ±, ±, ?, ?)	Alpha-ketoglutarate (urine) (±, ±, ±, ±, ±)
		Hyperinsulinemic hypoglycemia-6	EEG, abnormal (+, +, +, ?, ?)	Ammonia, fasting (plasma) (↑↑, ↑↑, ↑↑, ↑↑, ↑↑), characteristic
		HI-HA / HHF6	Epilepsy, generalized (+, ++, ++, ?, ?), characteristic	Free fatty acids (serum) (↓, ↓, ↓, ↓, ?), characteristic
			Intellectual disability (?, ±, ±, ±, ?)	Glucose (plasma) (↓, ↓, ↓, ↓, ↓), characteristic
			Seizures (±, ±, ±, ±, ?)	Hyperinsulinism (+, ++, ++, ?, ?), characteristic
				Hypoglycemia (++, ++, ++, +, ?), characteristic
				Hypoglycemia, hypoketotic (++, ++, ++, +, ?), characteristic
				Ketones (plasma) (↓, ↓, ↓, ↓, ?), characteristic
				Ketones (urine) (↓, ↓, ↓, ↓, ?), characteristic
				Leucine sensitivity (++, ++, ++, ++, ++), characteristic
DEND syndrome due to ABCC8 superactivity*	566	Hyperinsulinism of infancy	Convulsions (++, ++, +, +, ?), characteristic	Free fatty acids (serum) (↓↓↓, ↓↓↓, ↓↓, ↓↓, ?), characteristic
		Persistent hyperinsulinemic hypoglycemia of infancy (PHHI)		Glucose (plasma) (↓, ↓, ↓, ↓, ?), characteristic
				Hyperinsulinism (++, ++, ++, +, ?), characteristic
				Hypoglycemia, hypoketotic (+++, +++, ++, +, ?), characteristic
				Ketones, during hypoglycemia (↓↓↓, ↓↓↓, ↓↓, ↓, ?), characteristic
				Macrosomia (±, ?, ?, ?, ?)
DEND syndrome due to KCNJ11 superactivity*	213	Hyperinsulinism of infancy 2	Convulsions (++, ++, +, +, ?), characteristic	Free fatty acids (serum) (↓↓↓, ↓↓↓, ↓↓, ↓↓, ?), characteristic
		Persistent hyperinsulinemic hypoglycemia of infancy (PHHI)		Glucose (plasma) (↓, ↓, ↓, ↓, ?), characteristic
				Hyperinsulinism (++, ++, ++, +, ?), characteristic
				Hypoglycemia, hypoketotic (+++, +++, ++, +, ?), characteristic
				Ketones, during hypoglycemia (↓↓↓, ↓↓↓, ↓↓, ↓, ?), characteristic
				Macrosomia (±, ?, ?, ?, ?)
Ribose 5-phosphate isomerase deficiency	190	Ribose-5-phosphate isomerase deficiency	Ataxia (?, ?, +, +, +), characteristic	Arabitol (cerebrospinal fluid) (?, ?, ↑↑↑, ↑↑↑, ↑↑↑), characteristic
		RPI deficiency	Epilepsy (-, -, ++, ++, ++), characteristic	Arabitol (plasma) (?, ?, ↑↑↑, ↑↑↑, ↑↑↑), characteristic
			Leukoencephalopathy (?, ?, ++, ++, ++), characteristic	Arabitol (urine) (?, ?, ↑↑↑, ↑↑↑, ↑↑↑), characteristic
			Neuropathy (?, ?, +, ++, ++), characteristic	MR Spectroscopy brain (?, ?, ++, ++, ++)
			Retardation, psychomotor (?, ++, ++, ++, ++), characteristic	Optic atrophy (?, ?, +, +, +), characteristic
			Spasticity (?, ?, +, +, +), characteristic	Ribitol (cerebrospinal fluid) (?, ?, ↑↑↑, ↑↑↑, ↑↑↑), characteristic
				Ribitol (plasma) (?, ?, ↑↑↑, ↑↑↑, ↑↑↑), characteristic
				Ribitol (urine) (?, ?, ↑↑↑, ↑↑↑, ↑↑↑), characteristic
				Xylulose (urine) (?, ?, ↑↑, ↑↑, ↑↑), characteristic
Lysosomes (23) (0*)
Gaucher disease types 2 and 3	288	Gaucher disease	Retardation, psychomotor (-, +++, ++, ±, -)	Anemia (-, +, +++, ++, +), characteristic
		Glucocerebrosidase deficiency	Seizures (-, +++, ++, ±, -), characteristic	Bone pain (-, -, +, +++, ++), characteristic
		Acid beta-glucosidase deficiency		Chitotriosidase (↑↑, ↑↑, ↑ ↑ ↑, ↑ ↑ ↑, ↑↑), characteristic
				Collodion skin, collodion baby (+++, -, -, -, -), characteristic
				Early death (+++, +++, ±, -, -)
				Eye movements, abnormal (-, +++, ++, ±, -), characteristic
				Foam cells (++, +++, +++, +++, +++), characteristic
				Hepatosplenomegaly (++, +++, +++, +++, +++), characteristic
				Kyphosis (-, -, ±, ++, ±)
				Liver cirrhosis (-, -, -, -, ±)
				Osteoporosis (-, -, ±, ++, +)
				Pancytopenia (-, +, +, +, +)
				Pathological fractures (-, -, ±, +, ++)
				Restrictive lung disease (-, ++, ++, +, ±)
				Thrombocytopenia (-, +, +++, +++, ++), characteristic
				beta-D-glucosidase (↓↓↓, ↓↓, ↓↓, ↓↓, ↓↓), characteristic
Prosaposin deficiency	291	Combined saposin deficiency	Cerebellar atrophy (MRI) (+, +++, -, -, -), characteristic	Ceramidase (fibroblasts) (↓↓, ↓↓↓, -, -, -), characteristic
		Prosaposin deficiency	Cerebral atrophy (MRI) (+, +++, -, -, -), characteristic	Chitotriosidase (↑↑, ↑↑, -, -, -), characteristic
		Sphingolipid activator protein deficiency	Hyperkinesia (++, +++, -, -, -)	Foam cells (++, +++, -, -, -), characteristic
			Hypotonia (±, ++, -, -, -)	Galactosylceramidase (fibroblasts) (↓↓, ↓↓, -, -, -), characteristic
			Myoclonus (++, +++, -, -, -), characteristic	Glucosylceramidase (fibroblasts) (↓↓, ↓↓↓, -, -, -), characteristic
			Retardation, psychomotor (++, +++, -, -, -)	Hepatosplenomegaly (++, +++, -, -, -), characteristic
			Seizures, myoclonic (+, ++, -, -, -), characteristic
GM1 gangliosidosis	284	GM1-gangliosidosis	Dystonia (±, ±, ++, ++, ++)	Angiokeratoma (+, +, +, , ), characteristic
		Beta-galactosidase-1 deficiency	Gait disturbance (-, -, ±, ++, ++)	Ascites (±, -, -, -, -)
		Mucopolysaccharidosis type IVB variant	Hypotonia (+++, +++, +, -, -), characteristic	Beta-galactosidase (↓, ↓, ↓, ↓, ↓), characteristic
			Intellectual deterioration (+++, +++, ++, ±, ±)	Cardiomyopathy (±, ±, ±, -, -)
			Leukodystrophy (++, ++, +, +, +), characteristic	Cherry red spot (++, ++, ±, -, -), characteristic
			Seizures (++, ++, ++, ?, ?)	Coarse facial features (++, ++, +, -, -), characteristic
			Spasticity (+++, +++, ++, ±, ±), characteristic	Corneal clouding (+, +, ±, ±, ±)
			Speech disturbances (-, -, ±, ++, ++)	Dysostosis multiplex (++, ++, ±, -, -), characteristic
			Startle response, exaggerated (++, ++, +, -, -), characteristic	Edema (±, -, -, -, -)
				Gingival hypertrophy (++, +, ±, -, -)
				Hepatosplenomegaly (++, ++, ±, -, -), characteristic
				Macroglossia (++, +, ±, -, -)
				Muccopolysaccharide/unsaturated keratan sulfate ratio (↑, ↑, ↑, -, -), characteristic
				Muscular atrophy (++, ++, +, -, -), characteristic
				Oligosaccharide (urine) (↑↑↑, ↑↑↑, ↑↑, ↑, ↑), characteristic
				Optic atrophy (++, ++, ±, ±, ±), characteristic
				Spinal muscular atrophy (++, ++, +, -, -), characteristic
				Vacuolated lymphocytes (+, +, +, +, +), characteristic
GM2 gangliosidosis, B variant (Tay-Sachs disease)	286	Tay-Sachs disease	Ataxia (-, ±, ±, ++, ++)	Beta-hexosaminidase A activity (↓↓↓, ↓↓↓, ↓↓↓, ↓↓, ↓↓), characteristic
		GM2-gangliosidosis B-variant	Dementia (-, +++, ++, ±, ±), characteristic	Beta-hexosaminidase A+B activity (n-↑, n-↑, n-↑, n-↑, n-↑)
		Hexosaminidase A deficiency	Dystonia (-, -, -, ++, ++)	Cherry red spot (-, ++, ++, ±, ±), characteristic
			Hypotonia (-, +++, ++, ++, ++), characteristic	Hepatosplenomegaly (-, ±, ±, ±, ±)
			Intellectual deterioration (-, +++, ++, ±, ±), characteristic	Macrocephaly (-, -, ++, -, -)
			Megalencephaly (-, ++, +, -, -), characteristic	Muscle weakness (-, +++, +++, ++, ++), characteristic
			Psychiatric symptoms (-, -, +++, ±, ±)	Oligosaccharide (urine) (↑↑, ↑↑↑, ↑↑↑, ↑↑↑, ↑↑↑), characteristic
			Psychosis (-, -, -, ++, ++)	Urinary incontinence (-, ++, ++, -, -)
			Seizures (-, ++, ++, ±, ±), characteristic	Vision, impaired (-, ++, ++, ±, ±), characteristic
			Spasticity (-, +++, +++, +, +)
			Speech disturbances (-, +++, ++, ±, ±), characteristic
			Startle response, exaggerated (-, +++, ++, ±, ±), characteristic
GM2 gangliosidosis, O variant (Sandhoff disease)	285	Sandhoff disease	Ataxia (-, ±, ±, ++, ++)	Beta-hexosaminidase A activity (↓↓↓, ↓↓↓, ↓↓↓, ↓↓, ↓), characteristic
		GM2-gangliosidosis O-variant	Choreoathetosis (-, -, -, ++, ++)	Beta-hexosaminidase B activity (↓↓↓, ↓↓↓, ↓↓↓, ↓↓, ↓), characteristic
		Hexosaminidase A and B deficiency	Dementia (-, +++, ++, +, +), characteristic	Cherry red spot (-, ++, ++, ±, ±), characteristic
			Dystonia (-, -, -, ++, ++)	Doll-like face (-, ++, ++, -, -), characteristic
			Hypotonia (-, +++, ++, +, +), characteristic	Hepatosplenomegaly (-, ±, ±, ±, ±)
			Intellectual deterioration (-, +++, ++, ±, ±), characteristic	Macrocephaly (-, -, ++, +, +)
			Leukodystrophy (-, ++, ++, ±, ±), characteristic	Muscle weakness (-, +++, +++, ++, ++)
			Seizures (-, ±, ±, +, +)	Muscular atrophy (-, ++, ++, +, +), characteristic
			Spasticity (-, +++, +++, +, +), characteristic	Oligosaccharide (urine) (-, ↑↑↑, ↑↑↑, ↑↑↑, ↑↑↑), characteristic
			Speech disturbances (-, +++, ++, ++, ++), characteristic	Spinal muscular atrophy (-, ++, ++, +, +)
			Startle response, exaggerated (-, +++, ++, +, +)	Urinary incontinence (-, ++, ++, +, +)
			VEP, abnormal (-, ↓↓↓, ↓↓↓, ?, ?)	Vacuolated lymphocytes (-, +, +, +, +), characteristic
				Vision, impaired (-, ++, ++, +, +), characteristic
GM2 gangliosidosis, AB variant (GM2 activator protein deficiency)	287	GM2-gangliosidosis AB variant	Intellectual deterioration (-, +++, ++, -, -), characteristic	Beta-hexosaminidase A activity (n-↑, n-↑, n-↑, -, -), characteristic
		GM2 activator deficiency	Megalencephaly (-, ++, +, -, -), characteristic	Cherry red spot (-, ++, ++, -, -), characteristic
		Hexosaminidase activator deficiency	Psychiatric symptoms (-, -, +++, -, -)	Hypotonia, muscular-axial (-, ++, ++, -, -)
			Spasticity (-, ++, ++, -, -)	Oligosaccharide (urine) (n-↑, n-↑, n-↑, -, -), characteristic
			Speech disturbances (-, +++, ++, -, -), characteristic	Urinary incontinence (-, ++, ++, -, -)
			Startle response, exaggerated (-, +++, +, -, -), characteristic	Vision, impaired (-, ++, ++, -, -), characteristic
Metachromatic leukodystrophy	290	Metachromatic leukodystrophy	Ataxia (-, -, +++, ++, ++), characteristic	Muscle weakness (-, +++, +++, ?, ?), characteristic
		Arylsulfatase A deficiency	Dysarthria (-, -, +++, ++, ++)	Protein (cerebrospinal fluid) (-, ↑↑↑, ↑↑↑, ↑↑↑, n), characteristic
			Emotion lability (-, -, +, ++, +++)	Sulfatide (urine) (-, ↑↑↑, ↑↑↑, ↑↑↑, ↑↑↑), characteristic
			Gait disturbance (-, -, -, ++, ++)
			Irritability (-, +++, ++, ?, ?)
			Leukodystrophy (-, +++, +++, ++, ++), characteristic
			Neurologic deterioration (-, +++, +++, ?, ?)
			Neuropathy (-, +++, +++, ?, ?), characteristic
			Psychosis (-, -, -, +, +++)
			Seizures (-, +++, +++, ±, ±), characteristic
			Slow nerve conductive velocity (-, +++, +++, +++, +++), characteristic
			Spasticity (-, +++, +++, ±, ±)
Multiple sulfatase deficiency	301	Multiple sulfatase deficiency	Gait disturbance (-, +++, +++, ?, ?), characteristic	Coarse facial features (+++, +, +, +, ?), characteristic
		Sulfatase-modifying factor 1 (SUMF1) deficiency	Hydrocephalus (±, ++, ++, ?, ?)	Dysostosis multiplex (+++, ±, ±, ?, ?)
		Mucosulfatidosis	Hypomyelination, CNS (+++, -, -, -, -), characteristic	Glycosaminoglycans (↑ ↑ ↑, ↑ ↑ ↑, ↑ ↑ ↑, ?, ?), characteristic
			Intellectual disability (+++, +++, ++, ?, ?), characteristic	Hepatosplenomegaly (+++, ±, ±, ++, ?)
			Leukodystrophy (-, +++, +++, ?, ?), characteristic	Hypotonia, muscular-axial (+++, ±, ±, ?, ?)
			Neurologic deterioration (+++, +++, +++, ?, ?)	Ichthyosis (+++, ++, ±, +, ?)
			Retardation, motor (+++, +++, +, -, -)	Protein (cerebrospinal fluid) (-, ↑↑↑, ↑↑↑, ?, ?), characteristic
			Seizures (±, ±, ±, ?, ?)	Sulfatide (urine) (↑↑↑, ↑↑↑, ↑↑↑, ?, ?), characteristic
			Slow nerve conductive velocity (-, +++, +++, ?, ?), characteristic
			Spasticity (±, +++, +++, ?, ?)
			Speech disturbances (-, +++, +++, ?, ?)
Acid ceramidase deficiency	297	Farber disease	Deep tendon reflexes (?, ↓↓, ↓, -, -), characteristic	Acid ceramidase activity (leukocytes) (↓↓↓, ↓↓↓, ↓↓↓, -, -), characteristic
		Farber lipogranulomatosis	Hypotonia (±, ++, ?, -, -)	Arthritis (+++, +++, +++, -, -), characteristic
		Acid ceramidase deficiency	Retardation, psychomotor (-, ++, ±, -, -)	Cherry red spot (-, +, -, -, -)
			Seizures (-, ++, +, -, -)	Failure to thrive (-, ++, ?, -, -)
				Foam cells (±, ±, ±, -, -)
				Hepatosplenomegaly (++, +, +, -, -), characteristic
				Hoarseness (+++, +++, +++, -, -), characteristic
				Lung infiltrates (-, ++, +, -, -)
				Lymphadenopathy (-, +, -, -, -)
				Protein (cerebrospinal fluid) (?, n-↑, n-↑, -, -)
				Subcutaneous nodules (+++, +++, +++, -, -), characteristic
Heparan-N-sulfatase deficiency	243	Sanfilippo A disease	Behavior, aggressive (-, ±, +++, ++, +), characteristic	Coarse facial features (-, ±, +, +, +), characteristic
			Hyperactivity (-, ±, +++, ++, +), characteristic	Diarrhea (-, ++, ++, +, -)
			Regression (-, ±, +++, +++, +++), characteristic	Dysostosis multiplex (-, ±, ±, ±, ±)
			Retardation (-, ±, +++, +++, +++), characteristic	Hearing loss (-, ±, ±, ±, ±)
			Seizures (-, -, ±, ++, ++), characteristic	Heparan sulfate (urine) (↑↑, ↑↑, ↑↑, ↑↑, ↑↑), characteristic
			Sleep disturbances (-, ++, +++, ++, +), characteristic	Heparan-N-sulfatase (leukocytes) (↓↓↓, ↓↓↓, ↓↓↓, ↓↓↓, ↓↓↓), characteristic
			Swallowing difficulties (-, ±, +, +++, +++), characteristic	Liver dysfunction (-, ±, ±, +, +)
				Total GAGs (urine) (↑↑, ↑↑, ↑↑, ↑↑, ↑↑), characteristic
N-acetyl-alpha-D-glucosaminidase deficiency	244	Sanfilippo B disease	Behavior, aggressive (-, ±, +++, ++, +), characteristic	Alpha-N-acetyl glucosaminidase (↓↓↓, ↓↓↓, ↓↓↓, ↓↓↓, ↓↓↓), characteristic
			Hyperactivity (-, ±, +++, ++, +), characteristic	Coarse facial features (-, ±, +, +, +), characteristic
			Regression (-, ±, +++, +++, +++), characteristic	Diarrhea (-, ++, ++, +, ±)
			Retardation (-, ±, +++, +++, +++), characteristic	Dysostosis multiplex (-, ±, ±, ±, ±)
			Seizures (-, -, ±, ++, ++), characteristic	Hearing loss (-, ±, ±, ±, ±)
			Sleep disturbances (-, ++, +++, ++, +)	Heparan sulfate (urine) (↑↑, ↑↑, ↑↑, ↑↑, ↑↑), characteristic
			Swallowing difficulties (-, ±, +, +++, +++), characteristic	Liver dysfunction (-, ±, ±, +, +)
				Total GAGs (urine) (↑↑, ↑↑, ↑↑, ↑↑, ↑↑), characteristic
Acetyl-CoA alpha-glucosaminide acetyltransferase deficiency	245	Sanfilippo C disease	Behavior, aggressive (-, ±, +++, ++, +), characteristic	Acetyl-CoA:alpha-N-glucosaminide-N-acetyl transferase (leukocytes) (↓↓↓, ↓↓↓, ↓↓↓, ↓↓↓, ↓↓↓), characteristic
			Hyperactivity (-, ±, +++, ++, +), characteristic	Coarse facial features (-, ±, +, +, +), characteristic
			Regression (-, ±, +++, +++, +++), characteristic	Diarrhea (-, ++, ++, +, ±)
			Retardation (-, ±, +++, +++, +++), characteristic	Dysostosis multiplex (-, ±, ±, ±, ±)
			Seizures (-, -, ±, ++, ++), characteristic	Hearing loss (-, ±, ±, ±, ±)
			Sleep disturbances (-, ±, ++, ++, +)	Heparan sulfate (urine) (↑↑, ↑↑, ↑↑, ↑↑, ↑↑), characteristic
			Swallowing difficulties (-, ±, +, +++, +++), characteristic	Liver dysfunction (-, ±, ±, +, +), characteristic
				Total GAGs (urine) (↑↑, ↑↑, ↑↑, ↑↑, ↑↑), characteristic
N-acetylglucosamine-6-sulfatase deficiency	246	Sanfilippo D disease	Behavior, aggressive (-, -, +++, ++, +), characteristic	Coarse facial features (-, -, +, +, +)
			Hyperactivity (-, -, +++, ++, +), characteristic	Diarrhea (-, ++, ++, +, ±), characteristic
			Regression (-, -, +++, +++, +++)	Dysostosis multiplex (-, -, ±, ±, ±)
			Retardation (-, -, +++, +++, +++), characteristic	Hearing loss (-, -, ±, ±, ±)
			Seizures (-, -, -, ++, ++), characteristic	Heparan sulfate (urine) (↑↑, ↑↑, ↑↑, ↑↑, ↑↑)
			Swallowing difficulties (-, ±, +, +++, +++), characteristic	Liver dysfunction (-, -, ±, +, +)
				N-Acetylglucosamine-6-Sulfatase (leukocytes) (↓↓↓, ↓↓↓, ↓↓↓, ↓↓↓, ↓↓↓), characteristic
				Total GAGs (urine) (↑↑, ↑↑, ↑↑, ↑↑, ↑↑), characteristic
Aspartylglucosaminuria	258	Aspartylglucosaminidase deficiency	Epileptic seizures (?, ?, ±, ±, ±), characteristic	Aspartylglucosamine (urine) (↑, ↑, ↑, ↑, ↑), characteristic
		Glycosylasparaginase deficiency	Intellectual disability (?, ?, +, ++, ++), characteristic	Aspartylglucosaminidase (fibroblasts) (↓, ↓, ↓, ↓, ↓)
			Spasticity (?, ?, ±, +, +), characteristic	Aspartylglucosaminidase (lymphocytes) (↓, ↓, ↓, ↓, ↓)
				Aspartylglucosaminidase (white blood cells) (↓, ↓, ↓, ↓, ↓)
				Cardiomyopathy, hypertrophic (?, ?, ±, ±, ±), characteristic
				Coarse facial features (?, ?, ±, +, +), characteristic
				Dysostosis multiplex (?, ?, +, +, +), characteristic
				Hepatosplenomegaly (?, ±, ±, ±, ±), characteristic
				Hernias (±, ±, ±, ?, ?), characteristic
				Microcephaly (?, ±, ±, ±, ?), characteristic
				Short stature. (?, ±, ±, ±, ?), characteristic
				Vacuolated lymphocytes (?, ?, ±, ±, ?)
Sialidosis type 1 and 2	265	Sialidosis	Ataxia (?, ?, ±, ++, ++)	Alpha-neuraminidase activity (↓, ↓, ↓, ↓, ↓)
		Mucolipidosis type I	Developmental delay (?, +++, +++, +, +), characteristic	Angiokeratoma (, , ±, ±, ±)
		Neuraminidase deficiency	Intellectual disability (?, ++, ++, +, +), characteristic	Cherry red spot (?, ++, ++, ++, ++)
			Myoclonic epilepsy (?, ±, ±, ++, +++)	Coarse facial features (?, ++, ++, ?, ?), characteristic
			Seizures (?, +, +, ±, ±)	Corneal clouding (?, +, ±, ±, ±), characteristic
			Spasticity (?, +, ++, +, +)	Dysostosis multiplex (?, ++, ++, ?, ?), characteristic
			Startle response, exaggerated (?, ?, +, ?, ?)	Hearing loss (?, ?, +, ?, ?), characteristic
				Hepatosplenomegaly (?, ++, ++, ±, ?), characteristic
				Hernias (+, +, +, ?, ?), characteristic
				Macrocephaly (?, ±, ±, ?, ?), characteristic
				Renal failure, chronic (?, ±, ±, ?, ?)
				Short stature. (?, ±, ++, ?, ?), characteristic
				Sialic acid-rich oligosaccharide (urine) (↑, ↑, ↑, ↑, ↑), characteristic
				Vacuolated lymphocytes (?, +, ++, ?, ?)
Galactosialidosis	319	Goldberg syndrome	Ataxia (-, -, +, ++, ++)	Alpha-neuraminidase activity (↓↓↓, ↓↓↓, ↓↓, ↓, ↓), characteristic
		Protective protein/cathepsin A deficiency	Intellectual deterioration (+++, ±, +, +, +), characteristic	Angiokeratoma (±, ±, +, ++, ++)
			Myoclonus (-, -, ++, ++, ++)	Beta-galactosidase activity (↓↓↓, ↓↓↓, ↓↓, ↓, ↓)
			Seizures (±, ±, +, +, +)	Cardiomyopathy (+++, ±, +, +, +), characteristic
			Spasticity (?, ?, +, +, +)	Cathepsin A activity (↓-n, ↓-n, ↓-n, ↓-n, ↓-n), characteristic
				Cherry red spot (+, +, +++, ++, ++)
				Coarse facial features (+, +, +, +, +), characteristic
				Corneal clouding (+, +, +, +, +)
				Dysostosis multiplex (++, +++, +++, +, +), characteristic
				Edema (++, ?, ?, ?, ?)
				Fetal hydrops (++, ?, ?, ?, ?), characteristic
				Foam cells (+++, +++, +++, +++, +++), characteristic
				Growth retardation (+, +++, ++, ++, ++)
				Hepatosplenomegaly (+++, +++, ++, -, -), characteristic
				Hernias (+, -, -, -, -)
				Renal failure (+++, ++, ?, ?, ?), characteristic
				Sialic acid-rich oligosaccharide (urine) (↑ ↑ ↑, ↑ ↑ ↑, ↑ ↑ ↑, ↑↑, ↑↑), characteristic
				Telangiectasia (+++, ±, ±, ±, ±), characteristic
				Vacuolated lymphocytes (+++, +++, +++, +++, +++), characteristic
				Valvular thickening (±, +++, -, -, -)
				Vision, impaired (±, ±, +++, +++, +++)
				proteinuria (+++, ++, ?, ?, ?)
β-mannosidosis	261	Beta-mannosidosis	Intellectual disability (?, +, +, +, ?)	Beta-mannosidase (fibroblasts) (↓, ↓, ↓, ↓, ↓)
		Lysosomal β-mannosidase deficiency	Spasticity (?, ±, ±, ±, ?)	Beta-mannosidase (white blood cells) (↓, ↓, ↓, ↓, ↓), characteristic
				Coarse facial features (?, ?, +, +, ?), characteristic
				Hearing loss (?, +, ++, +++, ?), characteristic
				Short stature. (?, ±, ±, ±, ?), characteristic
Schindler disease	262	Alpha-N-acetylgalactosaminidase deficiency	Ataxia (?, ?, ±, ?, ?)	Alpha-N-acetylgalactosaminidase (fibroblasts) (↓, ↓, ↓, ↓, ↓)
			Intellectual disability (?, +, ++, ?, ?), characteristic	Alpha-N-acetylgalactosaminidase (white blood cells) (↓, ↓, ↓, ↓, ↓)
			Myoclonic epilepsy (?, +, +, ?, ?), characteristic	Hearing loss (?, +, ++, ?, ?), characteristic
			Seizures (?, +, ++, ?, ?), characteristic	N-acetylgalactosaminyl-oligosaccharides (urine) (↑, ↑, ↑, ↑, ↑), characteristic
			Spastic tetraplegia (?, ±, +++, ?, ?), characteristic	Optic atrophy (?, +, ++, ?, ?), characteristic
			Startle response, exaggerated (?, +, +, ?, ?)
α-fucosidosis	259	Fucosidosis	Epileptic seizures (?, ±, +, +, ?), characteristic	Alpha-L-fucosidase (fibroblasts) (↓, ↓, ↓, ↓, ↓)
		Alpha-L-fucosidase deficiency	Intellectual disability (?, ±, ++, ++, ?), characteristic	Alpha-L-fucosidase (white blood cells) (↓, ↓, ↓, ↓, ↓), characteristic
			Spasticity (?, ±, ++, ++, ?)	Angiokeratoma (?, ±, +++, +++, ?)
				Coarse facial features (?, ±, +, +, ?), characteristic
				Corneal clouding (?, ±, ±, ±, ?), characteristic
				Dysostosis multiplex (?, ±, +, +, ?), characteristic
				Fucose (urine) (↑, ↑, ↑, ↑, ↑), characteristic
				Hearing loss (?, ?, ±, ±, ?), characteristic
				Hepatosplenomegaly (?, ±, ±, ±, ?), characteristic
				Hernias (±, ±, ±, ±, ?), characteristic
				Short stature. (?, ?, +, +, ?), characteristic
				Vacuolated lymphocytes (?, ±, ±, ±, ?)
Solute carrier family 17 member 5 (SLC17A5) deficiency	267	Salla disease	Ataxia (?, ?, ±, +, +)	Coarse facial features (±, ±, ±, ±, ±), characteristic
		Sialuria, Finnish type	Developmental delay (?, +, +, ++, ?)	Hepatosplenomegaly (+, ++, ++, ±, ?), characteristic
			Hypotonia (±, ?, +, ±, ?)	Hernias (±, ±, ?, ?, ?), characteristic
			Intellectual disability (±, ?, ++, ++, +++)	N-Acetylneuraminic acid (urine) (↑, ↑, ↑, ↑, ↑), characteristic
			Spasticity (?, +, +, ++, +++), characteristic	Nystagmus (?, ?, +, +, ?)
				Sialic acid, free (urine) (↑, ↑, ↑, ↑, ↑), characteristic
Niemann-Pick type C1	303		Action dystonia (-, +, +, +, ?)	Blue histiocytes (+, +, +, +, +), characteristic
			Ataxia (-, -, +++, +++, ±), characteristic	Chitotriosidase (↑↑↑, ↑↑↑, ↑↑↑, ↑↑↑, ↑↑↑), characteristic
			Behavioral disorder (-, -, -, +, +)	Filipin test (↓↓↓, ↓↓↓, ↓↓↓, ↓↓↓, ↓↓↓), characteristic
			Clumsiness (-, +++, +++, +++, ?), characteristic	Foam cells (+, +, +, +, +), characteristic
			Cognitive dysfunction (-, +++, +++, ?, ?)	Hepatosplenomegaly (+++, +++, ±, ±, -), characteristic
			Dysarthria (-, +, +, +, ±)	Jaundice, cholestatic (+++, -, -, -, -)
			Dystonia (-, +, +, +, ±)
			Gait disturbance (-, +++, +++, ?, ?), characteristic
			Gelastic cataplexy (-, +, +, +, ?)
			Language difficulties (-, +++, +++, ?, ?), characteristic
			Psychosis (-, -, -, +, +)
			School problems, difficulties in writing, attention (-, +++, +++, ?, ?)
			Seizures (-, ±, ±, ±, ?)
			Vertical gaze palsy (-, +, +, +, -)
Niemann-Pick type C2	304		Action dystonia (-, +, +, +, ?)	Blue histiocytes (+, +, +, +, +), characteristic
			Ataxia (-, -, +++, +++, ±), characteristic	Chitotriosidase (↑↑↑, ↑↑↑, ↑↑↑, ↑↑↑, ↑↑↑), characteristic
			Behavioral disorder (-, -, -, +, +)	Filipin test (↓↓↓, ↓↓↓, ↓↓↓, ↓↓↓, ↓↓↓), characteristic
			Clumsiness (-, +++, +++, +++, ?), characteristic	Foam cells (+, +, +, +, +), characteristic
			Cognitive dysfunction (-, +++, +++, ?, ?)	Hepatosplenomegaly (+++, +++, ±, ±, -), characteristic
			Dysarthria (-, +, +, +, ±)	Jaundice, cholestatic (+++, -, -, -, -)
			Dystonia (-, +, +, +, ±)
			Gait disturbance (-, +++, +++, ?, ?)
			Gelastic cataplexy (-, +, +, +, ?)
			Language difficulties (-, +++, +++, ?, ?), characteristic
			Psychosis (-, -, -, +, +)
			School problems, difficulties in writing, attention (-, +++, +++, ?, ?)
			Seizures (-, ±, ±, ±, ?)
			Vertical gaze palsy (-, +, +, +, -)
Glucocerebrosidase receptor deficiency (action myoclonus-renal failure syndrome)	320	Action myoclonus-renal failure syndrome	Retardation, psychomotor (-, ++, ++, ±, -)	Anemia (-, +, ++, ++, +++), characteristic
		Myoclonus-neuropathy syndrome	Seizures, myoclonic (-, ++, ++, ±, -), characteristic	Bone pain (?, ?, ±, +, ++), characteristic
				Chitotriosidase (↑↑, ↑↑, ↑ ↑ ↑, ↑ ↑ ↑, ↑↑↑), characteristic
				Eye movements, abnormal (-, +++, ++, ±, -), characteristic
				Foam cells (++, +++, +++, +++, +++), characteristic
				Hepatosplenomegaly (?, ?, ++, +++, +++), characteristic
				Pathological fractures (-, -, ±, +, ++), characteristic
				Thrombocytopenia (-, +, ++, +++, +++), characteristic
				beta-D-glucosidase (n, n, n, n, n), characteristic
Lipofuscin (9) (1*)
Tripeptidyl-peptidase 1 deficiency*	306	Ceroid lipofuscinosis, neuronal, 2	Ataxia (n, ±, +++, +++, +++)	EM, Storage material (++, +++, +++, +++, +++)
		Jansky-Bielschowsky disease	Cerebellar atrophy (MRI) (n, ±, +++, +++, +++)	Lysosomal tripeptidyl-peptidase-1 (dried blood spot) (↓↓↓, ↓↓↓, ↓↓↓, ↓↓↓, ↓↓↓), characteristic
		Lysosomal tripeptidyl-peptidase-1 deficiency	Cerebral atrophy (MRI) (n, ±, +++, +++, +++), characteristic	Lysosomal tripeptidyl-peptidase-1 (fibroblasts) (↓↓↓, ↓↓↓, ↓↓↓, ↓↓↓, ↓↓↓), characteristic
			Developmental regression (n, n, +++, +++, +++), characteristic	Lysosomal tripeptidyl-peptidase-1 (leukocytes) (↓↓↓, ↓↓↓, ↓↓↓, ↓↓↓, ↓↓↓), characteristic
			Developmental regression (n, ±, +++, +++, +++)	Muscular atrophy (n, +, +++, +++, +++)
			Dystonia (n, ±, +++, +++, +++)	Optic atrophy (n, n, +++, +++, +++), characteristic
			EEG, abnormal (n, ±, +++, +++, +++)	Pigmentary retinopathy (n, n, +++, +++, +++), characteristic
			ERG, abnormal (n, n, +++, +++, +++)	Retinal dystrophy (n, n, +++, +++, +++), characteristic
			Movement disorder (n, n, +++, +++, +++), characteristic	Spinal muscular atrophy (n, +, +++, +++, +++), characteristic
			Myoclonic epilepsy (n, ±, +++, +++, +++)	Vision loss (n, n, +++, +++, +++), characteristic
			Myoclonus (n, ±, +++, +++, +++)
			Neurodegenerative disease (n, n, +++, +++, +++)
			SSEP, abnormal (n, ±, +++, +++, +++)
			Seizures (n, n, +++, +++, +++), characteristic
			Seizures, myoclonic (n, n, +++, +++, +++), characteristic
			Seizures, tonic clonic (n, n, +++, +++, +++)
			Spasticity (n, n, +++, +++, +++)
			Speech delay (n, +, +++, +++, +++)
			VEP, abnormal (n, n, +++, +++, +++)
			White matter abnormalities (MRI) (n, ±, +, ±, ±)
CLN3 disease	307	Ceroid lipofuscinosis, neuronal, 3	Anxiety (n, n, n, ++, ++)	Cardiac arrhythmia (n, n, n, +, ++)
		Batten Spielmeyer-Vogt disease	Behavior, aggressive (n, n, n, ++, ++)	Cardiomyopathy (n, n, n, +, ++)
		Lysosomal transmembrane CLN3 protein deficiency	Behavioral disorder (n, n, ++, +++, +++), characteristic	EM, Storage material (?, ++, +++, +++, +++), characteristic
			Cerebellar atrophy (MRI) (n, n, n, +, ++)	Muscular atrophy (n, n, ±, +, ++)
			Cerebral atrophy (MRI) (n, n, n, +, ++), characteristic	Optic atrophy (n, n, +, ++, +++)
			Cognitive dysfunction (n, n, +, ++, +++)	Pigmentary retinopathy (n, n, ++, +++, +++), characteristic
			Depression (n, n, n, ++, ++)	Retinal dystrophy (n, n, ++, +++, +++), characteristic
			Developmental regression (n, n, +, ++, +++)	Rigidity (n, n, n, ++, +++)
			Dysarthria (n, n, +, ++, +++)	Spinal muscular atrophy (n, n, ±, +, ++)
			EEG, abnormal (n, n, +, ++, +++)	Vacuolated lymphocytes (?, ++, ++, ++, ++), characteristic
			ERG, abnormal (n, n, ++, +++, +++)	Vision loss (n, n, +++, +++, +++), characteristic
			Extrapyramidal movement disorder (n, n, n, ++, +++)
			Gait disturbance (n, n, n, ++, +++)
			Hallucinations (n, n, n, ++, ++)
			Hypokinesia (n, n, n, ++, +++)
			Movement disorder (n, n, +, ++, +++), characteristic
			Neurodegenerative disease (n, n, +, ++, +++)
			Psychiatric symptoms (n, n, n, ++, +++)
			SSEP, abnormal (n, n, +, ++, +++)
			Seizures (n, n, n, +, ++), characteristic
			Seizures, complex partial (n, n, n, +, ++)
			Seizures, tonic clonic (n, n, n, +, ++)
			VEP, abnormal (n, n, ++, +++, +++)
			White matter abnormalities (MRI) (n, n, +, +, +)
CLN4 disease	309	Kufs disease dominant type	Ataxia (-, -, -, -, ++)	EM, Storage material (?, ?, ?, ?, +)
			Behavioral disorder (-, -, -, -, ++)
			Cerebellar atrophy (MRI) (-, -, -, -, +)
			Cerebral atrophy (MRI) (-, -, -, -, +)
			Cognitive decline (-, -, -, -, ++), characteristic
			EEG, abnormal (-, -, -, -, ++)
			Extrapyramidal movement disorder (-, -, -, -, ++)
			Movement disorder (-, -, -, -, ++), characteristic
			Myoclonus (-, -, -, -, ++)
			Neurodegenerative disease (-, -, -, -, +++)
			Seizures (-, -, -, -, ++), characteristic
			Seizures, tonic clonic (-, -, -, -, +++), characteristic
			Spasticity (-, -, -, -, ++)
CLN5 disease	310	Ceroid lipofuscinosis, neuronal, 5	Ataxia (n, ±, +++, +++, +++)	EM, Storage material (++, +++, +++, ++, ++), characteristic
		Lysosomal CLN5 protein deficiency	Cerebellar atrophy (MRI) (n, ±, +++, +++, +++), characteristic	Macular dystrophy (n, n, +++, +++, +++)
		CLN5 Finnish variant	Cerebral atrophy (MRI) (n, ±, +++, +++, +++), characteristic	Muscular atrophy (n, +, +++, +++, +++), characteristic
			Developmental regression (n, ±, +++, +++, +++)	Optic atrophy (n, n, ++, +++, +++), characteristic
			Dystonia (n, ±, +++, +++, +++)	Retinal dystrophy (n, n, ++, +++, +++), characteristic
			EEG, abnormal (n, ±, +++, +++, +++)	Spinal muscular atrophy (n, +, +++, +++, +++)
			ERG, abnormal (n, n, +++, +++, +++)	Vision loss (n, n, +++, +++, +++), characteristic
			Movement disorder (n, n, +++, +++, +++), characteristic
			Myoclonic epilepsy (n, ±, +++, +++, +++)
			Myoclonus (n, ±, +++, +++, +++)
			Neurodegenerative disease (n, n, +++, +++, +++)
			SSEP, abnormal (n, ±, +++, +++, +++)
			Seizures (n, n, +++, +++, +++), characteristic
			Seizures, myoclonic (n, n, +++, +++, +++), characteristic
			Seizures, tonic clonic (n, n, +++, +++, +++)
			Spasticity (n, n, +, ++, +++)
			Speech delay (n, n, +, ++, +++), characteristic
			VEP, abnormal (n, n, +++, +++, +++)
			White matter abnormalities (MRI) (n, ±, +, ±, ±)
CLN6 disease	311	Ceroid lipofuscinosis, neuronal, 6	Ataxia (n, ±, +++, +++, +++)	Muscular atrophy (n, +, +++, +++, +++), characteristic
		CLN6 late infantile variant	Cerebellar atrophy (MRI) (n, ±, +++, +++, +++), characteristic	Optic atrophy (n, n, ++, +++, +++), characteristic
		Autosomal recessive Kufs disease type A	Cerebral atrophy (MRI) (n, ±, +++, +++, +++), characteristic	Pigmentary retinopathy (n, n, ++, +++, +++), characteristic
			Developmental regression (n, ±, +++, +++, +++)	Retinal dystrophy (n, n, ++, +++, +++), characteristic
			Dystonia (n, ±, +++, +++, +++)	Spinal muscular atrophy (n, +, +++, +++, +++), characteristic
			EEG, abnormal (n, ±, +++, +++, +++)	Vision loss (n, n, +++, +++, +++), characteristic
			ERG, abnormal (n, n, +++, +++, +++)
			Movement disorder (n, n, +++, +++, +++), characteristic
			Myoclonic epilepsy (n, ±, +++, +++, +++)
			Myoclonus (n, ±, +++, +++, +++)
			Neurodegenerative disease (n, n, +++, +++, +++)
			SSEP, abnormal (n, ±, +++, +++, +++)
			Seizures (n, n, +++, +++, +++), characteristic
			Seizures, myoclonic (n, n, +++, +++, +++), characteristic
			Seizures, tonic clonic (n, n, +++, +++, +++)
			Spasticity (n, n, +++, +++, +++)
			Speech delay (n, n, ++, ++, +++), characteristic
			VEP, abnormal (n, n, +++, +++, +++)
			White matter abnormalities (MRI) (n, ±, +, ±, ±)
CLN8 disease	382	Ceroid lipofuscinosis, neuronal, 8, Northern Epilepsy variant	Ataxia (-, -, +, ++, ++)	EM, Storage material (++, ++, ++, ++, ++)
		CLN8 disease, progressive epilepsy with mental retardation	Behavioral disorder (-, -, +, ++, ++), characteristic
			Cerebellar atrophy (MRI) (-, -, -, ±, +)
			Cerebral atrophy (MRI) (-, -, -, ±, +)
			Cognitive decline (-, -, +, ++, ++), characteristic
			EEG, abnormal (-, -, -, +++, +++)
			Movement disorder (-, -, +, ++, ++), characteristic
			Myoclonus (-, ±, ++, ++, ++)
			Neurodegenerative disease (-, -, ++, +, +)
			Seizures (-, -, +++, +++, +++), characteristic
			Seizures, complex partial (-, -, +++, +++, +++), characteristic
			Seizures, tonic clonic (-, -, +++, +++, +++), characteristic
			Speech delay (-, -, ++, ++, +++)
Cathepsin D deficiency	315	Ceroid lipofuscinosis, neuronal, 10	Ataxia (n, ±, +++, +++, +++)	Muscular atrophy (n, +, +++, +++, +++), characteristic
		CLN8 disease, late infantile variant	Behavioral disorder (n, n, +, ++, +++)	Optic atrophy (n, n, ++, +++, +++), characteristic
			Cerebellar atrophy (MRI) (+++, +++, +, ++, +), characteristic	Pigmentary retinopathy (n, n, ++, +++, +++), characteristic
			Cerebral atrophy (MRI) (+++, +++, +, ++, +), characteristic	Retinal dystrophy (n, n, ++, +++, +++), characteristic
			Congenital encephalopaty (+++, +++, -, -, -), characteristic
			Developmental regression (n, ±, +++, +++, +++)	Spinal muscular atrophy (n, +, +++, +++, +++), characteristic
			Dystonia (n, ±, +++, +++, +++)	Vision loss (n, n, ++, +++, +++), characteristic
			EEG, abnormal (+++, +++, +, +, +), characteristic
			Epilepsy (+++, +++, +, +, +), characteristic
			ERG, abnormal (?, ?, +++, +++, +++)
			Movement disorder (+++, +++, +, ++, ++), characteristic
			Myoclonus (-, -, +, +, +)
			Neurodegenerative disease (+++, +++, ++, ++, ++), characteristic
			Optic atrophy (?,?,+,++,++)
			Pigmentary retinopathy (?,?,+++,+++,+++)
			SSEP, abnormal (?, ?, ++, ++, +)
			Retinal dysrtrophy (?,?,++,+++,++)
			Seizures (+++, +++, +, +, +)
			Spasticity (+++, +++, +, +, +), characteristic
			Speech delay (n, n, ++, ++, +++)
			VEP, abnormal (?, ?, +++, +++, +++)
			Vision loss (?, ?, ++, +++, +++), characteristic
Cathepsin F deficiency	559	Ceroid lipofuscinosis, neuronal, 13	Ataxia (-, -, -, -, +)	EM, Storage material (?, ?, ?, ?, ±)
		Kufs disease recessive type B	Behavioral disorder (-, -, -, -, +), characteristic	Muscular atrophy (-, -, -, -, +)
			Cerebellar atrophy (MRI) (-, -, -, -, +), characteristic	Spinal muscular atrophy (-, -, -, -, +)
			Cerebral atrophy (MRI) (-, -, -, -, +), characteristic
			Cognitive decline (-, -, -, -, ++), characteristic
			Dysarthria (-, -, -, -, +)
			Extrapyramidal movement disorder (-, -, -, -, ++), characteristic
			Movement disorder (-, -, -, -, +)
			Neurodegenerative disease (-, -, -, -, ++), characteristic
			Seizures (-, -, -, -, +)
			Seizures, tonic clonic (-, -, -, -, +)
CLN14 disease	-	Progressive myoclonic epilepsy type 3	Ataxia (-, ±, ±, ?, ?)	EM, Storage material (?, ±, ±, ?, ?)
			Cognitive decline (-, +, +, +, ?)
			Microcephaly (-, ±, ±, ±, ?)
			Myoclonic epilepsy (-, +, +++, ?, ?), characteristic
			Seizures (-, +, ++, +, ?)
Metals (5) (3*)
Menkes disease*	199	Menkes disease	Convulsions (n, +, +, ?, ?), characteristic	Anemia (±, ±, ±, ?, ?), characteristic
		Kinky (steely) hair disease	Encephalopathy, progressive (±, ±, +, ?, ?)	Arterial ruptures (n, ±, ±, ?, ?)
		Cu(2+)-transporting ATPase, alpha polypeptide (ATP7A) deficiency	Intellectual disability (±, +, +, ?, ?)	Bladder diverticula (n, ±, ±, ?, ?)
			Retardation, psychomotor (n, +, +, ?, ?), characteristic	Ceruloplasmin (serum) (↓, ↓, ↓, ?, ?), characteristic
			Spasticity (±, ±, +, ?, ?)	Connective tissue abnormalities (±, +, +, ?, ?), characteristic
				Copper (cerebrospinal fluid) (↓, ↓, ↓, ?, ?), characteristic
				Copper (duodenal) (↑, ↑, ↑, ?, ?), characteristic
				Copper (liver) (↓, ↓, ↓, ?, ?), characteristic
				Copper (serum) (↓, ↓, ↓, ?, ?), characteristic
				Cutis laxa (±, +, +, ?, ?), characteristic
				Feeding difficulties (±, +, +, ?, ?), characteristic
				Hair abnormality (±, +, +, ?, ?), characteristic
				Hernias (n, ±, ±, ?, ?)
				Hypothermia (+, +, +, ?, ?), characteristic
				Kinky hair (±, +, ++, ?, ?), characteristic
				Neutropenia (±, ±, ±, ?, ?)
				Peculiar facies (+, +, +, ?, ?), characteristic
				Tortuous arteries (n, ±, ±, ?, ?)
Wilson disease*	201	Wilson disease	Ataxia (n, n, ±, +, ++)	ASAT/ALAT (plasma) (n, n, ↑, ↑, ↑), characteristic
		Hepatolenticular degeneration	Basal ganglia lesions (MRI) (n, n, ±, +, ++), characteristic	Abdominal pain (n, n, ±, ±, ±)
			Clumsiness (n, n, ±, +, +)	Albumin (serum) (n, n, ↓-n, ↓-n, ↓-n)
			Dysarthria (n, n, n, +, ++), characteristic	Anemia, hemolytic (n, n, +, ++, +), characteristic
			Dystonia (n, n, ±, +, ++), characteristic	Ascites (n, n, ++, ++, +)
			Handwriting (n, n, ±, +, +)	Bilirubin (plasma) (n, n, n-↑, n-↑, n-↑)
			Irritability (n, n, ±, +, +)	Cataract (n, n, ±, ±, ±)
			Movement, abnormal (n, n, ±, +, ++), characteristic	Ceruloplasmin (serum) (↓-n, ↓-n, ↓-n, ↓-n, ↓-n), characteristic
			Neurological symptoms (n, n, ±, +, ++), characteristic	Coagulopathy (n, n, +, ++, ++)
			Psychiatric symptoms (n, n, n, ±, ±)	Copper (liver) (n, n-↑, ↑, ↑, ↑), characteristic
			Speech disturbances (n, n, n, +, ++), characteristic	Copper (serum) (↓-n, ↓-n, ↓-n, ↓-n, ↓-n), characteristic
			Tremor (n, n, ±, +, +)	Copper (urine) (n, n-↑, n-↑, ↑, ↑↑), characteristic
				Drooling (n, n, ±, +, +)
				Hemolysis (n, n, +, ++, +)
				Hepatosplenomegaly (n, n, ++, ++, ++), characteristic
				Jaundice (n, n, ++, ++, +), characteristic
				Kayser-Fleischer ring (, , +, +, +), characteristic
				Leukopenia (n, n, +, ++, ++)
				Liver dysfunction (n, n, ++, ++, ++), characteristic
				Liver failure, acute (n, n, ++, ++, +), characteristic
				Prothrombin ratio (n, n, n-↑, ↑, ↑), characteristic
				Renal tubular acidosis (n, n, +, +, +)
				Thrombocytopenia (n, n, +, ++, ++)
Huppke-Brendel syndrome	550	Acetyl-CoA transporter deficiency	Cerebellar atrophy (MRI) (+, ++, ++, ?, ?)	Cataract (+, +, +, ?, ?), characteristic
		Congenital cataracts, hearing loss, and low serum copper and ceruloplasmin	Cerebral atrophy (MRI) (+, ++, ++, ?, ?)	Ceruloplasmin (serum) (↓, ↓, ↓, ?, ?), characteristic
		Huppke-Brendel syndrome	Hypomyelination (MRI) (+, ++, ++, ?, ?), characteristic	Copper (serum) (↓, ↓, ↓, ?, ?), characteristic
				Hearing loss (+, ++, ++, ?, ?), characteristic
				Hypotonia, muscular-axial (+, ++, ++, ?, ?), characteristic
SLC39A8 deficiency*	595	Solute carrier family 39 (Zn transporter) deficciency CDG2N-CDG	Cerebral atrophy (MRI) (, , +, +, ), characteristic	Manganese (blood) (, , ↓, ↑, ), characteristic
		Congenital disorder of glycosylation type IIn	Hyperreflexia (, , ±, ±, )	Manganese (urine) (, , ↑, ↑, ), characteristic
			Hypotonia (, , +, +, ), characteristic	Osteopenia (, , ±, ±, )
			Intellectual disability (, , +, +, ), characteristic	Recurrent bacterial infections (, , ±, ±, )
			Seizures (, , ±, ±, )	Strabismus (, , +, +, ), characteristic
				Zinc (serum) (, , ↓, ↓, ), characteristic
				Zinc (urine) (, , n, n, ), characteristic
Selenocysteinyl-tRNA(Sec) synthase deficiency	882	O-phosphoseryl-tRNA(Sec) selenium transferase deficiency	Cerebellar atrophy (MRI) (+, ++, ++, ?, ?)
		Progressive cerebellocerebral atrophy	Intellectual disability (±, +, +, ?, ?)
		Pontocerebellar hypoplasia type 2D	Microcephaly (-, ±, ±, ±, ?)
			Seizures (, ±, ±, ±, )
Mitochondria (26) (7*)
Pyruvate dehydrogenase E1-α deficiency	220	Pyruvate dehydrogenase complex deficiency E1a	Agenesis, corpus callosum (MRI) (+, +, +, +, +), characteristic	Alanine (plasma) (↑, ↑, ↑, ↑, ↑), characteristic
		Pyruvate dehydrogenase E1α subunit deficiency	Developmental delay (+++, +++, +++, ?, ?)	Dysmorphic features (+, +, +, +, +), characteristic
			Hypotonia (+++, +++, +++, ?, ?)	Failure to thrive (+++, +++, +++, ?, ?), characteristic
			Leigh syndrome (±, ++, ++, ++, ++)	Glucose (plasma) (n, n, n, n, n)
			Neuropathy, peripheral (?, +, ++, ++, ++)	Ketones (plasma) (↑, ↑, ↑, ↑, ↑)
			Pyramidal signs (++, ++, ++, ?, ?)	Ketones (urine) (↑, ↑, ↑, ↑, ↑)
			Seizures (+++, +++, +++, ?, ?)	Lactate (plasma) (↑↑, ↑↑, ↑↑, ↑↑, ↑↑), characteristic
				Lactate/Pyruvate ratio (n, n, n, n, n)
				Lactic acidosis (++, ++, ++, ++, ++), characteristic
				Microcephaly (+, +, +, +, +), characteristic
				Pyruvate (plasma) (↑↑, ↑↑, ↑↑, ↑↑, ↑↑), characteristic
Pyruvate dehydrogenase E1-β deficiency	221	Pyruvate dehydrogenase complex deficiency E1b	Agenesis, corpus callosum (MRI) (+, +, (↑), ?, ?)	Alanine (plasma) (↑, ↑, ↑, ↑, ↑), characteristic
		Pyruvate dehydrogenase E1β subunit deficiency	Developmental delay (+++, +++, +++, ?, ?), characteristic	Failure to thrive (+++, +++, +++, ?, ?), characteristic
			Hypogenesis, corpus callosum (+, +, (↑), ?, ?)	Glucose (plasma) (n, n, n, n, ?), characteristic
			Hypotonia (+++, +++, +++, ?, ?), characteristic	Ketones (plasma) (↑, ↑, ↑, ?, ?)
			Leigh syndrome (±, ++, ++, ++, ++), characteristic	Ketones (urine) (↑, ↑, ↑, ?, ?)
			Pyramidal signs (++, ++, ++, ?, ?)	Lactate (plasma) (↑↑, ↑↑, ↑↑, ↑↑, ↑↑), characteristic
				Lactate/Pyruvate ratio (n, n, n, n, n)
				Lactic acidosis (++, ++, ++, ++, ++), characteristic
				Microcephaly (+, +, +, +, +)
				Pyruvate (plasma) (↑↑, ↑↑, ↑↑, ↑↑, ↑↑), characteristic
Pyruvate dehydrogenase E3-binding protein deficiency	224	Pyruvate dehydrogenase complex deficiency E3 X	Agenesis, corpus callosum (MRI) (+, +, +, +, +), characteristic	Alanine (plasma) (↑, ↑, ↑, ↑, ↑), characteristic
		Pyruvate dehydrogenase E3 binding protein deficiency	Developmental delay (+++, +++, +++, ?, ?)	Failure to thrive (+++, +++, +++, ?, ?), characteristic
		Protein X deficiency	Hypotonia (+++, +++, +++, ?, ?)	Glucose (plasma) (n, n, n, n, n), characteristic
			Seizures (?, +, +, ?, ?)	Ketones (plasma) (↑, ↑, ↑, ↑, ↑), characteristic
				Ketones (urine) (↑, ↑, ↑, ↑, ↑), characteristic
				Lactate (plasma) (↑↑, ↑↑, ↑↑, ↑↑, ↑↑), characteristic
				Lactate/Pyruvate ratio (n, n, n, n, n), characteristic
				Lactic acidosis (++, ++, ++, ++, ++), characteristic
				Microcephaly (+, +, +, +, +), characteristic
				Pyruvate (plasma) (↑↑, ↑↑, ↑↑, ↑↑, ↑↑), characteristic
Pyruvate dehydrogenase phosphatase deficiency	225	Pyruvate dehydrogenase complex deficiency PDHP	Developmental delay (+++, +++, +++, +++, ?)	Alanine (plasma) (↑, ↑, ↑, ↑, ↑), characteristic
		Pyruvate dehydrogenase phosphatase deficiency	Hypotonia (+++, +++, +++, ?, ?)	Failure to thrive (+++, +++, +++, ?, ?), characteristic
			Seizures (+++, +++, +++, ?, ?), characteristic	Glucose (plasma) (n, n, n, n, n), characteristic
				Ketones (plasma) (↑, ↑, ↑, ↑, ↑), characteristic
				Ketones (urine) (↑, ↑, ↑, ↑, ↑), characteristic
				Lactate (plasma) (↑↑, ↑↑, ↑↑, ↑↑, ↑↑), characteristic
				Lactate/Pyruvate ratio (n, n, n, n, n), characteristic
				Lactic acidosis (++, ++, ++, ++, ++), characteristic
				Pyruvate (plasma) (↑↑, ↑↑, ↑↑, ↑↑, ↑↑), characteristic
Pyruvate carboxylase deficiency type A	218	Pyruvate carboxylase deficiency	Developmental delay (+++, +++, +++, ?, ?)	Alanine (plasma) (↑, ↑, ↑, ?, ?), characteristic
			Hypokinesia (++, +, ?, ?, ?)	Ammonia (blood) (n-↑, n-↑, n-↑, ?, ?)
			Hypotonia (+++, +++, +++, ?, ?), characteristic	Citrulline (plasma) (↑, ↑, ↑, ?, ?), characteristic
			Parkinsonism, hypokinetic features (++, n, n, ?, ?)	Failure to thrive (+++, +++, +++, ?, ?), characteristic
			Pyramidal signs (++, ++, ++, ?, ?)	Glucose (plasma) (↓-n, ↓-n, ↓-n, ↓-n, ?)
			Seizures (+++, +++, +++, ?, ?), characteristic	Hypoglycemia (±, ±, ±, ±, )
				Ketones (plasma) (↑, ↑, ↑, ?, ?)
				Ketones (urine) (↑, ↑, ↑, ?, ?)
				Lactate (plasma) (↑↑, ↑, ↑, ?, ?), characteristic
				Lactate/Pyruvate ratio (↑↑, n, n, ?, ?)
				Pyruvate (plasma) (↑↑, ↑, ↑, ?, ?), characteristic
				Vomiting (+++, +++, ++, ?, ?), characteristic
SUCLA2 deficiency	503	SCS deficiencies SUCLA2	Axial hypotonia (+, ++, ++, +, +), characteristic	ASAT/ALAT (plasma) (n-↑, n-↑, n-↑, n-↑, n-↑)
		ENCEPHALOMYOPATHY WITH METHYLMALONIC ACIDURIA	Choreoathetosis (±, ±, ±, ±, ±)	C4-DC Methylmalonylcarnitine (urine) (↑, ↑, ↑, ↑, ↑), characteristic
		MITOCHONDRIAL DNA DEPLETION SYNDROME 5, MITOCHONDRIAL DNA DEPLETION SYNDROME 9	Dystonia (-, ±, +, ++, ++)	C4-DC Succinylcarnitine (urine) (↑, ↑, ↑, ↑, ↑), characteristic
			Leigh syndrome (-, ±, +, ++, ++)	Deafness, sensorineural (±, ++, ++, ++, ++)
			Neurological symptoms (++, ++, ++, ++, ++), characteristic	Failure to thrive (+, +, +, +, +)
			Neuropathy, peripheral (-, -, ±, ±, ±)	Lactate (plasma) (↑, ↑, ↑, ↑, ↑), characteristic
			Pyramidal signs (-, ±, +, ++, ++)	Lactate/Pyruvate ratio (↑, ↑, ↑, ↑, ↑), characteristic
			Retardation, psychomotor (±, ++, ++, ++, ++), characteristic	Lactic acidosis (+, +, +, +, +)
				Liver dysfunction (±, ±, ±, +, +)
				Methylmalonic acid (urine) (↑, ↑, ↑, ↑, ↑), characteristic
SUCLG1 deficiency	574	SCS deficiency SUCLG1	Ataxia (, ±, ±, ±, )	ASAT/ALAT (plasma) (n-↑, n-↑, n-↑, n-↑, n-↑)
			Axial hypotonia (+, ++, ++, +, +)	C4-DC Methylmalonylcarnitine (urine) (↑, ↑, ↑, ↑, ↑), characteristic
			Choreoathetosis (±, ±, ±, ±, ±)	C4-DC Succinylcarnitine (urine) (↑, ↑, ↑, ↑, ↑), characteristic
			Dystonia (-, ±, +, ++, ++)	Congenital heart defects (±, ±, ±, ±, ±)
			Encephalopathy, necrotizing (, ++, ++, , ), characteristic	Deafness, sensorineural (±, ±, ±, ±, ±)
			Hypotonia (, ++, ++, ++, ), characteristic	Death (, +, +, +, )
			Leigh syndrome (-, ±, +, ++, ++)	Failure to thrive (++, ++, ++, ++, ++)
			Neurological symptoms (++, ++, ++, ++, ++)	Feeding difficulties (++, ++, ++, ++, ++), characteristic
			Neuropathy, peripheral (-, -, ±, ±, ±)	Lactate (plasma) (↑, ↑, ↑, ↑, ↑), characteristic
			Pyramidal signs (-, ±, +, ++, ++)	Lactate/Pyruvate ratio (↑, ↑, ↑, ↑, ↑), characteristic
			Retardation, psychomotor (±, ++, ++, ++, ++)	Lactic acidosis (+, +, +, +, +), characteristic
			Seizures (, ±, ±, ±, )	Liver dysfunction (±, ±, ±, +, +)
				Methylmalonic acid (urine) (↑, ↑, ↑, ↑, ↑), characteristic
Fumarate hydratase deficiency	174	Fumarase deficiency	Altered consciousness (++, ++, ++, ?, ?)	2-Oxoglutaric acid (urine) (n-↑, n-↑, n-↑, ?, ?), characteristic
		Fumaric aciduria	Athetosis (++, ++, ++, ?, ?)	ASAT/ALAT (plasma) (n-↑, n-↑, n-↑, ?, ?)
			Autism (?, ±, ±, ?, ?)	Bilirubin (plasma) (n-↑, n-↑, ?, ?, ?)
			Cerebral palsy (+, ++, +++, ?, ?), characteristic	Coarse facial features (±, ±, ±, ?, ?)
			Dystonia (±, ±, ±, ?, ?)	Course, episodic (+, +, +, ?, ?), characteristic
			EEG, abnormal (±, ±, ±, ?, ?)	Dysmorphic features (±, ±, ±, ?, ?)
			Hypotonia (+++, ++, +, ?, ?), characteristic	Failure to thrive (++, ++, +, ?, ?), characteristic
			Irritability (+++, +++, +++, ?, ?), characteristic	Feeding difficulties (+++, +++, +++, ?, ?), characteristic
			Neurological symptoms (+++, +++, +++, ?, ?), characteristic	Feeding difficulties (+++, +++, +++, ?, ?), characteristic
			Pyramidal signs (+, ++, ++, ?, ?)	Fetal hydrops (±, ?, ?, ?, ?)
			Regression, motor (±, ++, ++, ?, ?)	Fumaric acid (urine) (↑↑, ↑↑, ↑↑, ?, ?), characteristic
			Retardation, psychomotor (+++, +++, +++, ?, ?), characteristic	Gastroesophageal reflux (++, ++, ?, ?, ?), characteristic
			Seizures (++, ++, ++, ?, ?)	Hepatosplenomegaly (±, ±, ±, ?, ?)
			Speech delay (?, +++, +++, ?, ?)	Hypertelorism (±, ±, ±, ?, ?)
				Lactate (cerebrospinal fluid) (n-↑, n-↑, n-↑, ?, ?)
				Lactate (plasma) (↑, ↑, ↑, ?, ?), characteristic
				Lactic acidosis (±, ±, ±, ?, ?)
				Macrocephaly (±, ±, ±, ?, ?)
				Malnutrition, chronic (++, ++, ++, ?, ?), characteristic
				Metabolic acidosis (+, +, +, ?, ?), characteristic
				Neutropenia (±, ±, ±, ?, ?)
				Optic atrophy (±, ±, ±, ?, ?)
				Succinic acid (urine) (n-↑, n-↑, n-↑, ?, ?), characteristic
				Sudden death (++, ++, +, ?, ?), characteristic
				Vision, impaired (±, ±, ±, ?, ?)
Mitochondrial malate dehydrogenase deficiency	921	Mitochondrial malate dehydrogenase deficiency, tumoral phenotype	Developmental delay (+++, +++, +++, ?, ?)	Lactate (plasma) (↑, ↑, ↑, ?, ?), characteristic
		Familial paraganglioma	Hypotonia (+, +, +, ?, ?), characteristic
		Epileptic encephalopathy, early infantile, 51	Seizures (++, ++, ++, ?, ?)
Aspartate-glutamate carrier 1 deficiency	523	Aspartate-glutamate carrier 1 deficiency	Apnea (-, -, +, , )	ATP production (Muscle biopsy) (, , ↓↓, , ), characteristic
		Early infantile epileptic encephalopathy type 39	Cerebral hypomyelination (+, +, +, , )	Hypotonia, muscular-axial (+, +, ++, , )
			Cerebrum volume (, , ↓, , )	Lactate (plasma) (↑↑, ↑↑, ↑↑, , ), characteristic
			Hypomyelination, global (, , ++, , )	Mitochondrial respiratory complexes (, , n, , )
			Retardation, psychomotor (-, ++, ++, , ), characteristic	N-Acetyl aspartarte (CNS) (, , ↓↓, , )
			Spasticity (-, -, ++, , )
			Sproradic tonic seizures (-, +, +, , ), characteristic
			Tendon reflexes, increased (, , ++, , )
Mitochondrial glutamate transporter deficiency	524	Mitochondrial glutamate carrier 1 deficiency	CNS, abnormal (MRI) (?, ?, ++, , ), characteristic	Glutamate oxidation (fibroblasts) (?, ?, ↓↓, , ), characteristic
		Early infantile epileptic encephalopathy-3	Cerebral atrophy (MRI) (+, +, +, +, ), characteristic	Microcephaly (-, -, +, , )
			EEG, abnormal (++, ++, ++, , ), characteristic
			ERG, abnormal (?, ?, ±, , )
			Encephalopathy, progressive (+, +, ++, +, ), characteristic
			Hypotonia (++, ++, ++, ++, ), characteristic
			Myoclonic epilepsy (++, ++, ++, ++, ), characteristic
			Retardation, psychomotor (+, ++, ++, +++, )
			Spasticity (-, -, ±, , )
			Vegetative state (-, -, ±, , )
Mitochondrial respiratory chain defects	Several		Developmental delay (?, ++, ++, +, +)	Lactate/Pyruvate ratio (↑, ↑, ↑, ↑, ↑), characteristic
			Epilepsy, intractable (?, +++, +++, +, +), characteristic	Lactic acidosis (++, ++, ++, ++, ++), characteristic
			Hypotonia (?, ++, ++, +, +)
			Intellectual disability (?, ++, ++, +, +)
			Retardation, psychomotor (?, +++, +++, +, +), characteristic
POLG1 deficiency	411	Mitochondrial Depletion Syndrome 4A	Ataxia (?, ++, ++, ?, ?)	3-Methylglutaconic acid (urine) (?, ↑, ↑, ?, ?)
		Alpers-Huttenlocher Syndrome	Developmental delay (?, ++, ++, ?, ?)	Death (?, ++, ++, ?, ?)
			Epilepsy, intractable (?, +++, +++, ?, ?), characteristic	Lactate (plasma) (?, ↑, ↑, ?, ?), characteristic
			Hypotonia (?, ++, ++, ?, ?)	Liver failure, progressive (?, +++, +++, ?, ?), characteristic
			Intellectual disability (?, ++, ++, ?, ?)	Vision, impaired (?, +, +, ?, ?)
			Retardation, psychomotor (?, +++, +++, ?, ?), characteristic	Vomiting (?, +, +, ?, ?)
POLG2 deficiency	942	Mitochondrial DNA polymerase g accessory subunit deficiency	Intellectual disability (?, ++, ++, +, +)	ASAT/ALAT (plasma) (n-↑, n-↑, n-↑, ?, ?)
		adPEO with mitochondrial DNA deletions type 4	Seizures (, ±, ±, ±, ±)	Lactic acidosis (+, +, +, +, +), characteristic
		Progressive external ophthalmoplegia with mitochondrial DNA deletions, autosomal dominant 4
MPV17 seizures	943	MPV17 deficiency	Hypotonia (+, +, +, ?, ?), characteristic	ASAT/ALAT (plasma) (↑, ↑, ↑, , )
		Mitochondrial DNA depletion syndrome 6 (hepatocerebral type)	Psychomotor regression ( , ++, ++, , )	Lactic acidosis (±, ±, ±, ?, ?)
			Seizures (±, ++, ++, ?, ?)
TWINKLE deficiency	944	TWINKLE mitochondrial DNA helicase deficiency	Hypotonia (+, +, +, ?, ?), characteristic	ASAT/ALAT (plasma) (↑, ↑, ↑, , )
		Mitochondrial DNA depletion syndrome type 7; Perrault syndrome type 5	Psychomotor regression ( , ++, ++, , )	Lactic acidosis (±, ±, ±, ?, ?)
		arPEO with mitochondrial DNA deletions type 5	Seizures (±, ++, ++, ?, ?)
RRM2B deficiency	150	Mitochondrial ribonucelotide reductase subunit 2 deficiency	Dysmyelination (?, ?, ?, ?, +), characteristic	Amino acids, all (+, +, ?, ?, ±), characteristic
		MITOCHONDRIAL DNA DEPLETION SYNDROME 8A and 8B	Seizures (?, +, ?, ?, ?)	Failure to thrive (+, +, ?, ?, ?), characteristic
				Feeding difficulties (+, +, ?, ?, ±)
				Feeding difficulties (?, ?, ?, ?, +)
				Gastrointestinal dysmotility (?, ?, ?, ?, +)
				Lactate (plasma) (↑↑, ↑↑, ?, ?, ↑), characteristic
				Mitochondrial DNA-depletion (muscle) (?, +++, ?, ?, +++)
				Muscle weakness (?, +, ?, ?, ?)
				Ophthalmoplegia (?, ?, ?, ?, +), characteristic
				Ptosis of eyelid (?, ?, ?, ?, +)
				Renal tubulopathy (+, +, ?, ?, ±), characteristic
				Respiratory chain activity (muscle) (?, ↓↓↓, ?, ?, ↓-n)
FBXL4 deficiency	948	FBXL4 deficiency	Developmental delay (+, +, +, +, +)	Lactic acidosis (+, +, +, +, +), characteristic
			Hypotonia (+, +, +, +, +)
		Mitochondrial DNA depletion syndrome type 13	Seizures (+, +, +, +, +), characteristic
MEGDEL syndrome	575	MEGDEL Syndrome	Basal ganglia abnormalities (MRI) (+, +, +, +, +), characteristic	3-Hydroxyisovaleric acid (urine) (n, n, n, n, n)
		3-Methylglutaconic aciduria Type 6 with deafness, encephalopathy, and Leigh-like syndrome	Behaviour difficulties (±, +, +, +, +)	3-Methylglutaconic acid (urine) (↑↑, ↑↑, ↑↑, ↑↑, ↑↑), characteristic
			Bilateral hyperintensities of basal ganglia (MRI) (+, +, +, +, +), characteristic	Anion gap (+, ±, +, +, +)
			Bilateral sensory hearing loss (+, +, +, +, +), characteristic	Deafness, sensorineural (±, +, +, +, +)
			Cerebellar atrophy (MRI) (+, +, +, +, +), characteristic	Failure to thrive (+, +, +, ±, ±)
			Cerebral atrophy (MRI) (+, +, +, +, +), characteristic	Feeding difficulties (+, +, +, ±, ±)
			Dystonia (+, +, +, +, +), characteristic	Filipin test (+, +, +, +, +)
			Encephalopathy (+, +, +, +, +), characteristic	Glucose (plasma) (↓-n, ↓-n, ↓-n, ↓-n, ↓-n)
			Epilepsy (±, ±, ±, ±, ±)	Hypoglycemia (±, ±, ±, ±, ±)
			Extrapyramidal signs (+, +, +, +, +), characteristic	Lactate (cerebrospinal fluid) (n-↑↑, n-↑↑, n-↑↑, n-↑↑, n-↑↑)
			Leigh syndrome (+, +, +, ±, ±)	Lactate (plasma) (n-↑↑↑, n-↑↑↑, n-↑↑↑, n-↑↑↑, n-↑↑↑), characteristic
			Leigh-like lesions (MRI) (+, +, +, +, +), characteristic	Sepsis (+, +, +, ±, ±)
			Metabolic stroke (±, +, +, +, +)
			Regression (+, +, +, +, +)
			Regression, motor (±, +, +, +, +)
			Retardation (+, +, +, +, +)
			Retardation, psychomotor (+, +, +, +, +), characteristic
			Spasticity (±, +, +, +, +)
Prenyl diphosphate synthase subunit 2 deficiency*	253	Prenyl diphosphate synthase, subunit 2 (PDSS2) deficiency	Epilepsy (+, +++, , , ), characteristic	Muscle weakness (+++, +++, , , ), characteristic
		Decraprenyl diphosphate synthase (DPS) deficiency	Leigh syndrome (+, +++, , , ), characteristic	Nephrotic syndrome (+, +++, , , )
		Primary coenzyme Q10 deficiency
COQ2 deficiency*	254	CoQ2 deficiency	Epilepsy (+, +++, , , ), characteristic	Muscle weakness (-, +++, +++, ?, ?)
		Mitochondrial 4-hydroxybenzoate-polyprenyltransferase deficiency	Regression, psychomotor (-, -, ++, ?, ?)	Nephrotic syndrome (+, +, ++, ?, ?), characteristic
		Primary coenzyme Q10 deficiency	Stroke-like episodes (-, -, ++, ?, ?)	Severe multisystem disease (+++, , , , ), characteristic
COQ4 deficiency*	1038	Primary coenzyme Q10 deficiency type 7	Hypotonia (+, +, +, ?, ?), characteristic	Coenzyme Q10, serum (↓-n, ↓-n, ↓-n, ↓-n, ↓-n)
			Intellectual disability (?, ++, ++, +, )	Lactic acidosis (±, ±, ±, ?, ?)
			Seizures (±, ±, ±, ±, ±)
COQ5 deficiency*	1201		Ataxia (-, -, +, +, +)	Coenzyme Q10, serum (↓-n, ↓-n, ↓-n, ↓-n, ↓-n)
			Developmental delay (-, -, +, +, +)
			Seizures (-, -, +, +, +)
COQ6 deficiency*	531	CoQ6 deficiency	Ataxia (-, -, ±, ?, ?)	Deafness, sensorineural (+, +, +, +, +), characteristic
		early onset steroid-resistant nephrosis with sensorineural deafness	Epilepsy (-, -, ±, ?, ?)	Nephrotic syndrome (-, ±, ++, ++, ?), characteristic
COQ8A deficiency*	256	CABC1/ADCK3 deficiency	Ataxia (-, +, ++, ++, ++), characteristic	Lactate (plasma) (n-↑, n-↑, n-↑, n-↑, n-↑)
		Chaperone-activity of BC1 complex-like, CABC1 deficiency	Cognitive dysfunction (-, ±, ±, ±, ±)	Muscle weakness (-, +, +, +, +), characteristic
		AARF domain-containing kinase 3 (ADCK3) deficiency; primary coenzyme Q10 deficiency	Dystonia (-, ±, ±, ±, ±)
			Epilepsy (-, +, +, +, +), characteristic
			Pyramidal signs (-, ±, ±, ±, ±)
COQ9 deficiency*	255	CoQ9 deficiency	Epilepsy (+, +++, , , )	Cardiomyopathy (-, ++, , , )
		primary coenzyme Q10 deficiency	Regression, psychomotor (-, +++, , , )	Feeding difficulties (++, ++, , , ), characteristic
				Hypothermia (+++, ?, , , ), characteristic
				Lactate (plasma) (↑, ↑, ?, ?, ?), characteristic
				Lactic acidosis (+++, +++, , , ), characteristic
				Renal tubulopathy (+, +++, , , ), characteristic
Autophagy (2) (0*)
Vici syndrome	1100	EPG5 deficiency	Agenesis, corpus callosum (MRI) (+++, +, +, +, +), characteristic
		Vici syndrome	Cognitive dysfunction (+, ++, +, ?, ?)
			Hypotonia (+, +, +, +, +)
			Microcephaly (+, +, +, ?, ?)
			Pontocerebellar hypoplasia (+, +, +, ?, ?)
			Seizures (++, ++, ++, ?, ?)
β-propeller protein-associated neurodegeneration	617	Neurodegeneration with brain iron accumulation 5	Cerebral atrophy (MRI) (, , , +, +)	Iron (brain) (, , ↑, ↑, ↑), characteristic
		Beta-propeller protein-associated neurodegeneration (BPAN)	Dementia (, , , , +)
		Static encephalopathy of childhood with neurodeneration in adulthood (SENDA)	Dystonia (, , , +, +), characteristic
			Extrapyramidal signs (, , +, +, +), characteristic
			Seizures (, , +, +, +), characteristic
Neurotransmitters (4) (4*)
Aromatic L-amino acid decarboxylase deficiency*	100	Aromatic L-amino acid decarboxylase deficiency	Absent head control (-, ±, ±, ±, ±), characteristic	3-O-Methyl-dopa, 3OMD (cerebrospinal fluid) (-, ↑↑, ↑↑, ↑↑, ↑↑), characteristic
			Athetosis (-, ±, ±, -, ±), characteristic	5-Hydroxyindoleacetic acid, 5HIAA (cerebrospinal fluid) (-, ↓, ↓, ↓, ↓), characteristic
			Chorea (-, ±, ±, ±, -), characteristic	5-Hydroxytryptophan (cerebrospinal fluid) (-, ↑, ↑, ↑, ↑), characteristic
			Developmental delay (-, +, +, +, +)	Drooling (-, +, +, +, +), characteristic
			Dysarthria (-, +, +, +, +)	Eye movements, abnormal (-, ++, ++, ++, ++), characteristic
			Dystonia (-, +, +, +, +)	Feeding difficulties (-, +, +, -, -), characteristic
			EEG, abnormal (-, -, -, -, -), characteristic	Homovanillic acid, HVA (cerebrospinal fluid) (-, ↓, ↓, ↓, ↓), characteristic
			Hyperkinesia (-, +, +, +, +)	L-Dopa (cerebrospinal fluid) (-, n-↑, n-↑, n-↑, n-↑), characteristic
			Hypertonia (-, +, +, +, +), characteristic	MHPG (cerebrospinal fluid) (-, ↓, ↓, ↓, ↓), characteristic
			Hypokinesia (-, +, +, +, +), characteristic	Nasal congestion (-, +, +, +, -), characteristic
			Hypotonia (-, ++, ++, ++, ++), characteristic	Oculogyric crisis (-, ++, ++, ++, ++), characteristic
			Insomnia (-, +, +, +, -)	Poor visual fixation (-, ±, ±, -, -), characteristic
			Irritability (-, +, +, +, +), characteristic	Ptosis of eyelid (-, +, +, +, -), characteristic
			Poor head control (-, ±, ±, ±, ±), characteristic	Sweating (-, +, +, +, +), characteristic
			Swallowing difficulties (-, +, +, -, -), characteristic	Temperature instability (-, ±, ±, ±, ±), characteristic
				Vanillinlactic acid (urine) (-, n-↑, n-↑, n-↑, n-↑)
Dopamine β-hydroxylase deficiency*	101	Dopamine beta-hydroxylase deficiency	Behavioral disorder, mild (-, -, -, ±, ±)	3-O-Methyl-dopa (plasma) (-, -, -, n-↑, n-↑)
				Dopamine (plasma) (-, -, -, ↑↑, ↑↑), characteristic
				Dopamine beta-hydroxylase (plasma) (-, -, -, ↓↓↓, ↓↓↓), characteristic
				Epinephrine (plasma) (-, -, -, ↓↓, ↓↓), characteristic
				Exercise Intolerance (-, -, ±, +, +), characteristic
				Eyes opening, delayed (±, -, -, -, -), characteristic
				Glucose (plasma) (n-↓, n-↓, -, -, -), characteristic
				Homovanillic acid, HVA (cerebrospinal fluid) (-, -, -, ↑, ↑), characteristic
				Homovanillic acid, HVA (urine) (-, -, -, ↑, ↑), characteristic
				Hypoglycemia (±, ±, , , ), characteristic
				Hypotension, orthostatic (-, -, ±, ++, +++), characteristic
				Hypothermia (±, ±, -, -, -), characteristic
				Impaired ejaculation (-, -, -, -, ++), characteristic
				L-Dopa (cerebrospinal fluid) (-, -, -, ↑, ↑), characteristic
				L-Dopa (plasma) (-, -, -, ↑, ↑), characteristic
				MHPG (cerebrospinal fluid) (-, -, -, ↓, ↓), characteristic
				Norepinephrine (plasma) (-, -, -, ↓↓↓, ↓↓↓), characteristic
				Norepinephrine (urine) (-, -, -, ↓↓↓, ↓↓↓)
				Ptosis of eyelid (±, ±, ±, ±, ±), characteristic
				Syncope (-, -, ±, ++, +++)
				Vanillinmandelic acid, VMA (urine) (-, -, -, ↓, ↓), characteristic
6-pyruvoyl-tetrahydropterin synthase deficiency*	4	6-Pyruvoyl-tetrahydropterin synthase deficiency	Choreoathetosis (?, +, +, +, ?)	5-Hydroxyindoleacetic acid, 5HIAA (cerebrospinal fluid) (↓↓, ↓↓, ↓↓, ↓, ↓), characteristic
			Cortical atrophy (MRI) (+, +, +, +, +)	Biopterin (cerebrospinal fluid) (↓↓↓, ↓↓↓, ↓↓, ↓↓, ↓↓), characteristic
			EEG, abnormal (+, +, +, +, +)	Biopterin (dried blood spot) (↓↓↓, ↓↓↓, ↓↓, ↓↓, ↓↓), characteristic
			Hypertonia, extremities (±, ±, +, +, ±), characteristic	Biopterin (urine) (↓↓↓, ↓↓↓, ↓↓, ↓↓, ↓↓), characteristic
			Intellectual disability (±, +, +, +, +), characteristic	Birth weight (↓-n, ?, ?, ?, ?), characteristic
			Retardation, psychomotor (?, +, +, ?, ?)	Drooling (+, +, +, +, ?)
			Seizures, myoclonic (?, +, +, ?, ?)	Homovanillic acid, HVA (cerebrospinal fluid) (↓↓, ↓↓, ↓↓, ↓↓, ↓), characteristic
			Seizures, tonic clonic (?, +, +, ?, ?)	Hypopigmented hair (?, +, +, ?, ?)
			Subcortical atrophy (MRI) (+, +, +, +, +)	Hypotonia, muscular-axial (±, +, +, +, +), characteristic
			Swallowing difficulties (+, +, +, , ), characteristic	Microcephaly (+, +, +, ?, ?)
				Neopterin (cerebrospinal fluid) (↑↑↑, ↑↑↑, ↑↑, ↑↑, ↑↑), characteristic
				Neopterin (dried blood spot) (↑↑↑, ↑↑↑, ↑↑, ↑↑, ↑↑), characteristic
				Neopterin (urine) (↑↑↑, ↑↑↑, ↑↑, ↑↑, ↑↑), characteristic
				PTPS activity (fibroblasts) (↓, ↓, ↓, ↓, ↓)
				PTPS activity (red blood cells) (↓, ↓, ↓, ↓, ↓)
				Phenylalanine (cerebrospinal fluid) (↑, ↑, ↑, ↑, ↑)
				Phenylalanine (plasma) (↑, ↑, ↑, ↑, ↑), characteristic
				Pneumonia (?, +, +, ?, ?)
				Prolactin (plasma) (↑, ↑, ↑, ↑, ↑), characteristic
				Ptosis of eyelid (+, +, +, , ), characteristic
				Rash, eczematous (?, +, +, +, ?)
				Sudden death (?, ±, ±, ?, ?)
				Temperature instability (+, +, +, ?, ?)
				Tetrahydrobiopterin loading test, BH4 loading test (++, ++, ++, ++, ++), characteristic
Dihydropteridine reductase deficiency*	5	Dihydropteridine reductase deficiency	Axial hypotonia (?, +, +, +, ?), characteristic	5-Hydroxyindoleacetic acid, 5HIAA (cerebrospinal fluid) (↓↓, ↓↓, ↓↓, ↓, ↓), characteristic
			Basal ganglia calcifications (CT) (?, +, +, +, ?), characteristic	Biopterin (cerebrospinal fluid) (↑, ↑, ↑, ↑, ↑), characteristic
			Choreoathetosis (?, +, +, +, ?)	Biopterin (dried blood spot) (n-↑, n-↑, n-↑, ↑, ↑)
			Cortical atrophy (MRI) (±, +, +, +, +)	Biopterin (urine) (n-↑, n-↑, n-↑, ↑, ↑), characteristic
			EEG, abnormal (+, +, +, +, +)	Dihydrobiopterin (cerebrospinal fluid) (↑↑, ↑↑, ↑↑, ↑↑, ↑↑), characteristic
			Generalized slowing (EEG) (+, +, +, +, +)	Dihydropteridine reductase, DHPR (dried blood spot) (↓↓, ↓↓, ↓↓, ↓↓, ↓↓), characteristic
			Intellectual disability (±, +, +, +, +), characteristic	Drooling (+, +, +, +, ?)
			Retardation, psychomotor (?, +, +, ?, ?)	Homovanillic acid, HVA (cerebrospinal fluid) (↓↓, ↓↓, ↓↓, ↓↓, ↓), characteristic
			Seizures, myoclonic (?, +, +, ?, ?), characteristic	Hypopigmented hair (?, +, +, ?, ?)
			Seizures, tonic clonic (+, +, +, ?, ?)	Hypotonia, muscular-axial (±, +, +, +, +), characteristic
			Spike wave discharges (EEG) (+, +, +, +, +)	Microcephaly (+, +, +, ?, ?)
			Subcortical atrophy (MRI) (±, +, +, +, +)	Neopterin (cerebrospinal fluid) (n, n, n, n, n)
				Neopterin (dried blood spot) (n, n, n, n, n)
				Neopterin (urine) (n, n, n, n, n)
				Phenylalanine (cerebrospinal fluid) (↑, ↑, ↑, ↑, ↑), characteristic
				Phenylalanine (plasma) (↑, ↑, ↑, ↑, ↑), characteristic
				Pneumonia (?, +, +, ?, ?)
				Prolactin (plasma) (↑, ↑, ↑, ↑, ↑), characteristic
				Rash, eczematous (?, +, +, +, ?)
				Sudden death (?, +, +, ?, ?)
				Temperature instability (+, +, +, ?, ?)
				Tetrahydrobiopterin loading test, BH4 loading test (+, +, +, +, +)
Organic acids (10) (6*)
Propionic acidemia due to propionyl-CoA carboxylase α subunit deficiency*	68	Propionic acidemia PCCA	Ataxia (±, ±, ±, ±, ±)	2-Methylbutyrylglycine (urine) (n-↑, n-↑, n-↑, n-↑, n-↑)	X (propionic acidemia unspecified)
		Propionyl-CoA-carboxylase deficiency	Basal ganglia abnormalities (MRI) (±, ±, ±, ±, ±)	3-Hydroxypropionic acid (urine) (↑, ↑, ↑, ↑, ↑), characteristic
			Basal ganglia lesions (MRI) (±, ±, ±, ±, ±)	3-Methylcrotonylglycine (urine) (n-↑, n-↑, n-↑, n-↑, n-↑)
			Brain edema (MRI) (±, ±, ±, ±, ±)	Ammonia (blood) (n-↑↑, n-↑↑, n-↑↑, n-↑↑, n-↑↑)
			Cerebral atrophy (MRI) (±, ±, ±, ±, ±)	Anemia (+, +, +, +, +)
			Choreoathetosis (±, ±, ±, ±, ±)	Anion gap (+, +, +, +, +)
			Coma, during ketoacidotic episodes (+, +, +, +, +), characteristic	Arrhythmia (±, ±, ±, ±, ±)
			Delayed myelination (±, ±, ±, ±, ±)	Butyrylglycine (urine) (n-↑, n-↑, n-↑, n-↑, n-↑)
			Dystonia (±, ±, ±, ±, ±)	C3 Propionylcarnitine (blood) (↑, ↑, ↑, ↑, ↑), characteristic
			Encephalopathy acute, precipitated by infection (+, +, +, +, +), characteristic	C3 Propionylcarnitine (blood) (↑, ↑, ↑, ↑, ↑), characteristic
			Extrapyramidal signs (±, ±, ±, ±, ±)	C3 Propionylcarnitine (plasma) (↑, ↑, ↑, ↑, ↑), characteristic
			Hypertonia (+, +, +, +, +)	C3 Propionylcarnitine (plasma) (↑, ↑, ↑, ↑, ↑), characteristic
			Hypotonia (+, +, +, +, +)	C3/C0 Acylcarnitines ratio (↑, ↑, ↑, ↑, ↑), characteristic
			Lethargy, during ketoacidotic episodes (+, +, +, +, +), characteristic	C3/C2 Acylcarnitines ratio (↑, ↑, ↑, ↑, ↑), characteristic
			Metabolic stroke (±, ±, ±, ±, ±)	C3/C4DC Acylcarnitines ratio (↑, ↑, ↑, ↑, ↑), characteristic
			Retardation, psychomotor (+, +, +, +, +), characteristic	Cardiomyopathy (±, ±, ±, ±, ±)
			Seizures (±, ±, ±, ±, ±)	Cardiomyopathy, dilated (?, ?, ±, ±, ±)
			White matter changes (MRI) (±, ±, ±, ±, ±)	Carnitine, esterfied (plasma) (↑, ↑, ↑, ↑, ↑)
				Carnitine, free (dried blood spot) (↓-n, ↓-n, ↓-n, ↓-n, ↓-n)
				Carnitine, free (plasma) (↓-n, ↓-n, ↓-n, ↓-n, ↓-n)
				Decreased body height (±, ±, ±, ±, ±)
				Failure to thrive (±, ±, ±, ±, ±)
				Feeding difficulties (+, +, +, +, +), characteristic
				Glucose (plasma) (↓-n, ↓-n, ↓-n, ↓-n, ↓-n)
				Glutamine (cerebrospinal fluid) (n-↑, n-↑, n-↑, n-↑, n-↑)
				Glutamine (plasma) (↓-n, ↓-n, ↓-n, ↓-n, ↓-n)
				Glutamine/glutamate ratio (MRS) (n-↑, n-↑, n-↑, n-↑, n-↑), characteristic
				Glycine (cerebrospinal fluid) (↑, ↑, ↑, ↑, ↑), characteristic
				Glycine (plasma) (↑, ↑, ↑, ↑, ↑), characteristic
				Glycine (urine) (↑, ↑, ↑, ↑, ↑), characteristic
				Hearing loss, sensorineural (±, ±, ±, ±, ±)
				Hepatomegaly (+, +, ±, ±, ±)
				Hypergonadotropic hypogonadism, female (?, ?, ?, ±, ±)
				Hypoglycemia (±, ±, ±, ±, ±)
				Hypotonia, muscular-axial (+, +, +, ±, ±), characteristic
				Isobutyrylglycine (urine) (n-↑, n-↑, n-↑, n-↑, n-↑)
				Ketoacidosis (+, +, +, +, +), characteristic
				Ketones (plasma) (n-↑↑, n-↑↑, n-↑↑, n-↑↑, n-↑↑)
				Ketones (urine) (n-↑↑, n-↑↑, n-↑↑, n-↑↑, n-↑↑)
				Lactate (MRS) (n-↑, n-↑, n-↑, n-↑, n-↑)
				Lactate (plasma) (n-↑, n-↑, n-↑, n-↑, n-↑)
				Lactate (urine) (↑, ↑, ↑, ↑, ↑), characteristic
				Liver dysfunction (±, ±, ±, ±, ±)
				Low body temperature during crisis (±, ±, ±, ?, ?)
				Metabolic acidosis (+, +, +, +, +), characteristic
				Methylcitric acid (urine) (↑, ↑, ↑, ↑, ↑), characteristic
				Myelodysplasia (±, ±, ±, ±, ±)
				N-acetylaspartate (MRS) (↓-n, ↓-n, ↓-n, ↓-n, ↓-n)
				Neutropenia (+, +, +, +, +)
				Optic atrophy (±, ±, ±, ±, ±)
				Osteopenia (?, ±, ±, ±, ±)
				Pancreatitis (±, ±, ±, ±, ±)
				Propionyl-CoA-carboxylase activity (fibroblasts) (↓, ↓, ↓, ↓, ↓), characteristic
				Propionyl-CoA-carboxylase activity (white blood cells) (↓, ↓, ↓, ↓, ↓), characteristic
				Propionylglycine (urine) (↑↑↑, ↑↑↑, ↑↑↑, ↑↑↑, ↑↑↑), characteristic
				QT interval prolongation (±, ±, ±, ±, ±)
				Renal failure, chronic (?, ?, ?, ?, ±)
				Respiratory insufficiency (±, ±, ±, ±, ±)
				Temporary impairment of renal function (±, ±, ±, ±, ±)
				Thrombocytopenia (+, +, +, +, +), characteristic
				Tiglylglycine (urine) (↑↑, ↑↑, ↑↑, ↑↑, ↑↑), characteristic
				Uric acid (plasma) (n-↑, n-↑, n-↑, n-↑, n-↑)
				Vomiting (±, ±, ±, ±, ±)
Propionic acidemia due to propionyl-CoA carboxylase β subunit deficiency*	1253	Propionic acidemia PCCB	Ataxia (±, ±, ±, ±, ±)	2-Methylbutyrylglycine (urine) (n-↑, n-↑, n-↑, n-↑, n-↑)	X (propionic acidemia unspecified)
		Propionyl-CoA-carboxylase deficiency	Basal ganglia abnormalities (MRI) (±, ±, ±, ±, ±)	3-Hydroxypropionic acid (urine) (↑, ↑, ↑, ↑, ↑), characteristic
			Basal ganglia lesions (MRI) (±, ±, ±, ±, ±)	3-Methylcrotonylglycine (urine) (n-↑, n-↑, n-↑, n-↑, n-↑)
			Brain edema (MRI) (±, ±, ±, ±, ±)	Ammonia (blood) (n-↑↑, n-↑↑, n-↑↑, n-↑↑, n-↑↑)
			Cerebral atrophy (MRI) (±, ±, ±, ±, ±)	Anemia (+, +, +, +, +)
			Choreoathetosis (±, ±, ±, ±, ±)	Anion gap (+, +, +, +, +)
			Coma, during ketoacidotic episodes (+, +, +, +, +), characteristic	Arrhythmia (±, ±, ±, ±, ±)
			Delayed myelination (±, ±, ±, ±, ±)	Butyrylglycine (urine) (n-↑, n-↑, n-↑, n-↑, n-↑)
			Dystonia (±, ±, ±, ±, ±)	C3 Propionylcarnitine (blood) (↑, ↑, ↑, ↑, ↑), characteristic
			Encephalopathy acute, precipitated by infection (+, +, +, +, +), characteristic	C3 Propionylcarnitine (blood) (↑, ↑, ↑, ↑, ↑), characteristic
			Extrapyramidal signs (±, ±, ±, ±, ±)	C3 Propionylcarnitine (plasma) (↑, ↑, ↑, ↑, ↑), characteristic
			Hypertonia (+, +, +, +, +)	C3 Propionylcarnitine (plasma) (↑, ↑, ↑, ↑, ↑), characteristic
			Hypotonia (+, +, +, +, +)	C3/C0 Acylcarnitines ratio (↑, ↑, ↑, ↑, ↑), characteristic
			Lethargy, during ketoacidotic episodes (+, +, +, +, +), characteristic	C3/C2 Acylcarnitines ratio (↑, ↑, ↑, ↑, ↑), characteristic
			Metabolic stroke (±, ±, ±, ±, ±)	C3/C4DC Acylcarnitines ratio (↑, ↑, ↑, ↑, ↑), characteristic
			Retardation, psychomotor (+, +, +, +, +), characteristic	Cardiomyopathy (±, ±, ±, ±, ±)
			Seizures (±, ±, ±, ±, ±)	Cardiomyopathy, dilated (?, ?, ±, ±, ±)
			White matter changes (MRI) (±, ±, ±, ±, ±)	Carnitine, esterfied (plasma) (↑, ↑, ↑, ↑, ↑)
				Carnitine, free (dried blood spot) (↓-n, ↓-n, ↓-n, ↓-n, ↓-n)
				Carnitine, free (plasma) (↓-n, ↓-n, ↓-n, ↓-n, ↓-n)
				Decreased body height (±, ±, ±, ±, ±)
				Failure to thrive (±, ±, ±, ±, ±)
				Feeding difficulties (+, +, +, +, +), characteristic
				Glucose (plasma) (↓-n, ↓-n, ↓-n, ↓-n, ↓-n)
				Glutamine (cerebrospinal fluid) (n-↑, n-↑, n-↑, n-↑, n-↑)
				Glutamine (plasma) (↓-n, ↓-n, ↓-n, ↓-n, ↓-n)
				Glutamine/glutamate ratio (MRS) (n-↑, n-↑, n-↑, n-↑, n-↑), characteristic
				Glycine (cerebrospinal fluid) (↑, ↑, ↑, ↑, ↑), characteristic
				Glycine (plasma) (↑, ↑, ↑, ↑, ↑), characteristic
				Glycine (urine) (↑, ↑, ↑, ↑, ↑), characteristic
				Hearing loss, sensorineural (±, ±, ±, ±, ±)
				Hepatomegaly (+, +, ±, ±, ±)
				Hypergonadotropic hypogonadism, female (?, ?, ?, ±, ±)
				Hypoglycemia (±, ±, ±, ±, ±)
				Hypotonia, muscular-axial (+, +, +, ±, ±), characteristic
				Isobutyrylglycine (urine) (n-↑, n-↑, n-↑, n-↑, n-↑)
				Ketoacidosis (+, +, +, +, +), characteristic
				Ketones (plasma) (n-↑↑, n-↑↑, n-↑↑, n-↑↑, n-↑↑)
				Ketones (urine) (n-↑↑, n-↑↑, n-↑↑, n-↑↑, n-↑↑)
				Lactate (MRS) (n-↑, n-↑, n-↑, n-↑, n-↑)
				Lactate (plasma) (n-↑, n-↑, n-↑, n-↑, n-↑)
				Lactate (urine) (↑, ↑, ↑, ↑, ↑), characteristic
				Liver dysfunction (±, ±, ±, ±, ±)
				Low body temperature during crisis (±, ±, ±, ?, ?)
				Metabolic acidosis (+, +, +, +, +), characteristic
				Methylcitric acid (urine) (↑, ↑, ↑, ↑, ↑), characteristic
				Myelodysplasia (±, ±, ±, ±, ±)
				N-acetylaspartate (MRS) (↓-n, ↓-n, ↓-n, ↓-n, ↓-n)
				Neutropenia (+, +, +, +, +)
				Optic atrophy (±, ±, ±, ±, ±)
				Osteopenia (?, ±, ±, ±, ±)
[truncated: 1,742 more rows]
